# Supplementary material for: FurA contributes to the oxidative stress response regulation of Mycobacterium avium ssp. paratuberculosis
Source: Front Microbiol. 2015 Feb 6;6:16. doi: 10.3389/fmicb.2015.00016 (PMC4319475; doi:10.3389/fmicb.2015.00016)
Supplement: Supplementary file 1 [file Data_Sheet_1.XLSX]

## Sheet: Titel
Supplemental Material
Suppl. Table S1: oligonucleotides
Suppl. Table S2: bacteria, plasmids and phages used in this study
Suppl. Table S3: Raw data of Rockhopper analysis
Suppl. Table S4: Colony forming units (Cfu) of the inocula of MAP strains

## Sheet: Suppl. Table 1
Table S1: Oligonucleotides used in this study
Oligonucleotides/ plasmids	Description or sequence (5’ to 3’)	Source/ reference
oFurA1	AGTCTTAAGCCGCAACTACACGCTGACGA (forward primer situated at position 1824986-1825005a , AflII restriction site underlined)	This work
oFurA2	AATTCTAGAGTCGATGACACCGCACCAGA (reverse primer situated at position 1823983-1824002a ,XbaI restriction site underlined)	This work
oFurA3	AGTCTCGAGGCTCGACGGCAGGTTCTTGA (forward primer situated at position 1823553-1823572a ,XhoI restriction site underlined)	This work
oFurA4	ATTACTAGTGTACAGGGTCTCCAGGAAGG (reverse primer situated at position 1822479-1822498a , SpeI restriction site underlined)	This work
oMAP-furA K1	GATCAAGCTTGTGACGCAGCTCATTGGACATCCG (reverse primer situated at position 1824058-1824081a , HindIII restriction site underlined)	This work
oMAP-furA K2	TCGATCTAGATCAAGAACCTGCCGTCGAGCAC (reverse primer situated at position 1823553-1823574a , XbaI restriction site underlined)	This work
oGapDHfw	ATCGGGCGCAACTTCTACC (forward primer situated at position 1221936-1221954b)	Granger et al., 2004
oGapDHrev	GTCGAATTTCAGCAGGTGAGC (reverse primer situated at position 1222038-1222058b)	Granger et al., 2004
oTKfurAKatGfw	GAAGGGATTGCTGGGTTTTC (forward primer situated at position 1823428-1823447a)	This work
oRTlppsrev	GTCTACACCGTGCTCGACAA (reverse primer situated at position 1824427-1824446a)	This work
oRTmbtB fw	GCCGGTAGGTGTAGCTCAGT (forward primer situated at position 2420653-2420672a)	This work
oRTmbtB rev	CAAATCGCACCAGCAACTC (reverse primer situated at position 2420825-2420843a)	This work
oRTmap1588c fw	CCAATCTCGGTGAGTACCTG (forward primer situated at position 1746822-1746841a)	This work
oRTmap1588c rev	TCGAGAATCTCAAGGAAGCA (reverse primer situated at position 1746962-1746981a)	This work
oRTmap1589c fw	GAACTGGATCTCGTTGTTCG (forward primer situated at position 1747178-1747197a)	This work
oRTmap1589c rev	ACAGCGAGTTCGTCCACTT (reverse primer situated at position 1747335-1747353a)	This work
oRTmap0847 fw	GGCAGAACCCAATACATGAG (forward primer situated at position 868303-868322a)	This work
oRTmap0847 rev	GGTAGATGTAGCCGTCGTTG (reverse primer situated at position 868518-868537a)	This work
oRTmap0047c_fw	GCATTCGACGAGTAGATGCT (forward primer situated at position 51833-51852a)	This work
oRTmap0047c_rev	GGAATTCCTGCAGTCCAAG (reverse primer situated at position 51991-52009a)	This work
oRTfurA1 fw	GCACAGGCCCCAGTAGAT (forward primer situated at position 1823580-1823597a)	This work
oRTfurA1 rev	AATCACCACCACGTCGTCT (reverse primer situated at position 1823714-1823832a)	This work
oKatG fw	AAGGTCTCACGGATGTCGAT (forward primer situated at position 1822735-1822754a)	This work
oKatG rev	GGAGTCGATGGGATTCAAGA (reverse primer situated at position 1823714-1823832a)	This work
oHygfw	GGCTCATCACCAGGTAGGG	This work
oHygrev	GATTCGGATGATTCCTACGC	This work
oRTmptA fw	AGTGGCAGTTTGCTCAGCTT (forward primer situated at position 4158522-4158541)a	Eckelt et al. 2014
oRTmptA rev	CTGGTGACACTGCTGTTTGG (reverse primer situated at position 4158665-4158684)a	Eckelt et al. 2014
a The position numbers given relate to GenBank accession no. NC_002944
b The position numbers given relate to GenBank accession no. AE016958

## Sheet: Suppl. Table 2
Table S2: Bacteria, plasmids and phages used in this study
Bacterial strains
Escherichia coli DH5F'	F'/endA1 hsdR17 (r- m- supE44 thi-1 recA1 gyrA (Nalr relA1 (lacZYA-argF)U169 deoR [80dlac(lacZ)M15]	Raleigh et al., 1989
Escherichia coli HB101	K-12 derivative, supE44, hsd20, rBmB, recA13, ara-14, proA2, lacY1, galK2, rpsL20, xyl-5, mtl-1	Boyer and Roulland-Dussoix, 1969
M. smegmatis mc2155	Transformable strain of the isolate M.smegmatis ATCC 607	Snapper et al., 1990
M. avium ssp. paratuberculosis DSM44135	Clinical isolate of a decontaminated dung sample of a paratuberculosis infected cow, DSM44135	Jark et al.,1997
M. avium ssp. paratuberculosis ΔfurA	furA deletion mutant of M.avium ssp.paratuberculosis DSM44135	This work
M. avium ssp. paratuberculosis ΔfurA/pMAP-furA1101	furA deletion mutant of M.avium ssp.paratuberculosis DSM44135 with integrated pMAP-furA1101	This work
Plasmids
pYUB854	cosmid vector containing a λ cos site and a PacI site	Bardarov et al., 2002
phAE87	conditionally replicating shuttle phasmid-derivative of TM4 carrying a resident cosmid pYUB328 flanked by PacI sites	Bardarov et al., 1997
pCR2.1® TOPO® TA	subcloning vector with 15 convenient restriction sites	Life Technologies, Darmstadt, Germany
pMV306	integrating E.coli - mycobacterial shuttle vector	Stover et al. 1991
pMFur920	PCR product obtained using primers oFurA1 / oFurA2 cloned into the pCR2.1® TOPO vector	This work
pMFur930	PCR product obtained using primers oFurA3 / oFurA4 cloned into the pCR2.1® TOPO vector	This work
pMFur1510	AflII/XbaI fragment of pMFur920 ligated into pMFur1501	This work
phAE111	PacI restricted and self-ligated phAE87 concatamers ligated into pMFur1510	This work
b The position numbers given relate to GenBank accession no. AE016958

## Sheet: Suppl. Table 3
Table S3: Raw data of Rockhopper analysis (Data were sorted by q-value. Genes with a q-value <0.01 are differentially expressed. Only genes with raw counts in all replicates were included for further analysis.)
RCN	Annotation	Raw Counts ∆furA1	Raw Counts ∆furA2	Raw Counts ∆furA3	Expression value ∆furA	Raw Counts wt1	Raw Counts wt2	Raw Counts wt3	Expression value wt	p-Value ∆furA/ wt	q-Value ∆furA/ wt
-	predicted RNA	15	82	115	167	392	2632	3016	4516	0	0
-	predicted RNA	63	33	0	69	2564	478	211	2244	0	0
-	predicted RNA	40	0	0	38	2378	0	0	1900	0	0
furA	MAP1669c	6	138	93	5	799	6361	3408	264	0	0
-	MAP_r02	16561145	339931219	123823444	3314982	25841471	313117203	214375853	3820188	0	0
-	MAP3179c	141	13280	36	173	0	300	36	4	0	0
-	MAP3272	31	1856	2	44	0	36	15	1	0	0
udgA	MAP3825	0	1256	1442	20	0	47	19	0	0	0
-	MAP0848	0	49	115	4	651	1009	1342	107	1.23104e-239	6.8911e-237
-	MAP1492	0	178	211	13	1083	3242	2373	294	7.01577e-219	3.53454e-216
ahpC	MAP1589c	19594	306877	110803	8095	1807	7034	4234	271	9.08687e-158	4.16178e-155
-	MAP1743c	101	7241	108	73	72	111	92	3	1.41346e-153	5.93419e-151
-	predicted RNA	4158	32155	10103	17759	405	889	336	733	2.27357e-149	8.81097e-147
-	predicted RNA	1155	0	0	1288	74	0	0	69	8.4029e-147	3.02384e-144
-	MAP4206c	64	35	119	1	1999	530	241	24	9.9134e-131	3.32958e-128
-	predicted RNA	1501	33535	15967	13880	168	1339	712	628	6.79842e-117	2.14065e-114
-	MAP2606c	0	144	158	2	604	1540	1436	41	6.26379e-99	1.85629e-96
-	predicted RNA	51	664	266	278	3173	6684	4510	5035	1.98898e-97	5.56693e-95
-	MAP1587c	4656	35955	30790	619	483	1376	1290	29	6.83596e-91	1.81261e-88
-	MAP1746c	0	7019	204	67	36	164	215	4	2.23898e-82	5.63999e-80
-	MAP0847	214	1217	1584	22	6489	25993	26702	435	1.82493e-72	4.37809e-70
ahpD	MAP1588c	6666	91682	52178	3082	743	3908	1884	142	2.06342e-72	4.72523e-70
-	predicted RNA	77	73	140	204	1393	1235	1108	2662	4.96888e-68	1.0884e-65
-	predicted RNA	4349	359	261	3499	377	0	0	243	3.45798e-61	7.25887e-59
-	MAP4207c	0	251	107	5	1155	286	288	53	1.26213e-44	2.54344e-42
-	predicted RNA	1460	13	0	1393	163	0	0	130	2.11944e-43	4.10682e-41
-	MAP1707	0	72	72	2	244	417	650	24	2.67982e-41	5.00035e-39
-	MAP0047c	144	317	548	11	1802	7346	5300	142	1.32762e-39	2.38877e-37
-	MAP2105	0	36	26	2	48	491	173	27	7.15156e-37	1.2424e-34
-	predicted RNA	22	89	35	176	636	97	140	1790	4.49838e-35	7.55428e-33
-	predicted RNA	37	996	543	534	710	10200	8025	6454	1.11145e-34	1.80628e-32
-	MAP0773	202	437	15783	314	173	526	588	27	2.85682e-31	4.49771e-29
-	predicted RNA	7355	1620	710	2176	766	131	0	183	5.03766e-30	7.69083e-28
-	MAP2642	36	127	35	2	777	144	204	23	1.82587e-28	2.70552e-26
-	MAP4210	36	122	216	4	1343	217	252	40	5.13917e-28	7.39747e-26
-	predicted RNA	8000	975	291	1685	846	60	0	146	3.44513e-27	4.82127e-25
PE	MAP1003c	257	2151	275	15	6264	13348	8974	186	4.11148e-27	5.59828e-25
-	MAP3800	260	530	395	9	2407	5829	6745	98	7.39473e-27	9.80386e-25
-	MAP1706	166	190	327	24	699	4487	4511	249	1.09588e-26	1.41566e-24
-	MAP4211	67	165	60	4	1235	262	158	35	2.46893e-26	3.10962e-24
-	predicted RNA	2316	6641	9431	6873	457	565	373	618	6.09949e-26	7.49493e-24
-	predicted RNA	2216	29	26	2007	287	29	34	234	2.75033e-24	3.29908e-22
fdxC_2	MAP2607c	104	1772	1166	100	1223	23899	12709	1190	3.20466e-24	3.75467e-22
-	MAP1742c	72	2061	36	25	36	89	93	3	2.6799e-23	3.06849e-21
-	predicted RNA	1450	0	0	1618	207	0	0	193	2.3076e-22	2.58348e-20
-	MAP2168c	108	2148	933	63	1735	20207	14729	730	2.89528e-22	3.17096e-20
-	MAP2019c	0	36	22	2	40	313	155	23	5.77427e-22	6.18953e-20
-	MAP1203	178	1529	1307	24	4636	14513	12520	279	7.46783e-22	7.83811e-20
-	MAP1204	33	653	625	19	1421	4631	4870	182	9.51728e-21	9.78532e-19
-	predicted RNA	8	770	280	506	20	4623	4423	4341	1.51375e-18	1.52525e-16
-	MAP0771	176	420	5839	107	130	396	192	13	1.56133e-18	1.54235e-16
-	MAP0079	36	189	108	5	216	1271	1151	40	2.4196e-18	2.34422e-16
-	predicted RNA	17	51	2188	1457	50	103	118	211	4.50015e-16	4.27769e-14
-	predicted RNA	227	907	753	671	95	17280	5166	5990	7.18768e-16	6.70584e-14
-	predicted RNA	345	734	2750	2182	21	338	303	316	4.23903e-15	3.88295e-13
-	MAP0130	144	728	230	30	215	9367	2252	251	7.26791e-15	6.53852e-13
-	predicted RNA	180	422	1358	2048	45	155	108	317	4.83815e-14	4.27625e-12
-	predicted RNA	181	0	41	286	1436	43	8	1794	1.15943e-13	1.0071e-11
-	predicted RNA	1342	0	50	1256	250	0	0	194	4.69898e-13	4.01245e-11
-	MAP0772	47	36	3745	63	158	90	138	9	1.06734e-12	8.9621e-11
-	MAP0078	108	8	0	12	180	808	807	76	1.30009e-12	1.07375e-10
-	predicted RNA	1447	0	0	1337	286	7	0	223	2.72897e-11	2.21751e-09
-	MAP0337	36	216	90	4	380	971	466	24	3.78563e-11	3.0273e-09
-	MAP0081	284	142	195	9	1044	2530	3647	69	3.93822e-11	3.10012e-09
-	MAP3796	1048	1822	4055	144	5495	32166	39668	1330	7.21259e-11	5.59031e-09
-	MAP4209	215	215	110	15	2153	580	167	101	2.61218e-10	1.99396e-08
-	MAP1570	30	273	311	23	296	1942	1148	127	3.04781e-10	2.29177e-08
-	predicted RNA	3435	12775	7339	5123	766	1184	814	663	5.79646e-10	4.29449e-08
-	predicted RNA	121	0	0	301	767	0	0	1602	1.16174e-09	8.48236e-08
-	MAP2114c	36	241	90	3	532	735	226	20	2.22939e-09	1.60453e-07
-	MAP3178c	180	3204	0	78	206	108	30	14	1.47624e-08	1.04751e-06
-	predicted RNA	5832	0	0	4718	1015	0	0	689	2.13045e-08	1.49072e-06
fdxC_1	MAP2039	11268	43115	28093	3303	2572	3823	3222	428	3.08942e-08	2.13212e-06
-	MAP4208	686	145	198	14	5844	585	534	94	3.66049e-08	2.4921e-06
-	predicted RNA	1372	0	0	1345	317	0	0	260	3.96779e-08	2.6653e-06
pstB	MAP0574	47	887	394	21	0	212	108	4	4.17997e-07	2.77088e-05
-	MAP2037	4410	5665	11414	580	1426	282	568	86	6.06618e-07	3.96902e-05
-	MAP3123c	72	72	85	5	396	324	366	26	7.04105e-07	4.5478e-05
-	predicted RNA	7484	36	32	4497	1414	0	0	711	9.46441e-07	6.03566e-05
-	MAP1388	72	245	255	18	303	1095	1400	84	1.14866e-06	7.2337e-05
-	predicted RNA	776	0	0	1255	201	0	0	273	1.71807e-06	0.000106859
-	MAP3868	36	140	217	5	108	898	935	22	1.84873e-06	0.000113584
-	predicted RNA	106	334	1933	1623	68	234	185	353	2.23623e-06	0.000135737
-	MAP1967c	216	117	358	7	640	2135	2600	41	2.30163e-06	0.000138043
-	MAP3812c	144	278	103	10	769	940	780	46	5.08141e-06	0.000301178
cysH_1	MAP2036	15420	12317	26076	1208	4641	674	699	188	9.93226e-06	0.000581846
-	MAP1272c	72	1608	1671	37	1806	9679	7401	229	1.02619e-05	0.000594247
-	MAP3677	57	1429	1025	19	36	357	178	4	1.20493e-05	0.000689821
-	MAP1639c	72	250	178	14	57	2354	361	59	1.29889e-05	0.000735259
-	MAP2117c	186	288	125	13	565	2549	771	61	1.83962e-05	0.00102978
-	MAP3421c	36	215	121	11	96	1166	452	44	2.06036e-05	0.00114067
-	MAP2040c	7635	105	47	696	1599	0	0	121	2.50277e-05	0.00137054
-	MAP1741c	69	3132	108	37	108	232	283	9	2.68385e-05	0.0014539
-	MAP4204	108	72	116	9	673	114	109	34	7.13209e-05	0.0038225
-	predicted RNA	11080	19	0	8750	2181	46	35	1464	7.37627e-05	0.00391175
-	MAP3310	283	617	375	33	606	3955	3452	156	8.97422e-05	0.00470959
-	predicted RNA	934	24	0	1268	285	0	25	334	0.000115027	0.00597431
-	MAP3153	0	524	143	11	119	1707	449	41	0.000133239	0.00684955
-	predicted RNA	259	10	48	428	1287	0	25	1678	0.000176613	0.00898763
-	MAP1418c	85	143	43	5	95	1064	385	20	0.000188511	0.00949716	Threshold
-	predicted RNA	2174	0	0	1901	586	0	0	430	0.0002173	0.010733
-	MAP3143	555	0	27	34	180	0	12	9	0.000215171	0.010733
-	predicted RNA	3410	35	6	2461	863	0	0	520	0.000236349	0.0115605
-	MAP0514c	173	427	406	18	72	144	70	5	0.000282699	0.0136946
-	MAP0455	314	833	689	28	144	229	108	7	0.000352476	0.0167825
-	MAP3954	67	108	104	15	430	177	152	53	0.000349774	0.0167825
-	predicted RNA	27017	14805	38055	8983	7859	1687	2627	1621	0.000479221	0.0225637
lprO	MAP3615c	483	871	1455	36	3022	5295	6948	187	0.00049464	0.023074
-	MAP3811	127	381	262	19	222	2316	1350	75	0.000566953	0.0262047
-	predicted RNA	29138	1882	3197	3318	6655	238	167	615	0.000621324	0.0284566
nirA_1	MAP2035	79132	119031	182527	3402	26209	6247	7387	509	0.000657362	0.029836
-	MAP1278c	313	667	799	22	430	6896	3261	98	0.000800319	0.0360001
-	MAP1756c	0	72	34	3	6	336	107	16	0.000826359	0.0368424
-	MAP1725c	102	286	178	7	761	606	106	26	0.000857326	0.0378878
-	MAP3461	394	428	251	31	809	3187	2645	130	0.00110425	0.0483759
-	MAP2532	38	296	428	12	477	857	816	44	0.00119139	0.0517433
-	MAP1245	36	285	343	32	30	34	122	10	0.00127695	0.0549854
-	MAP4047	280	248	211	21	36	221	137	7	0.00201532	0.0860437
-	predicted RNA	3764	21	0	2596	1088	0	0	628	0.00280101	0.118584
-	MAP0857c	108	105	100	17	36	53	36	5	0.00292278	0.122708
-	MAP0343	180	777	441	48	57	5383	1548	182	0.00324086	0.134592
-	predicted RNA	1085	20	22	1421	380	0	0	412	0.00323256	0.134592
-	MAP0355	54	36	91	7	108	463	139	22	0.00362669	0.148547
-	MAP3263c	72	394	213	7	295	1316	556	22	0.00364162	0.148547
-	MAP2167c	143	345	202	19	247	1442	1257	64	0.00413846	0.166796
-	MAP0667	0	172	0	7	89	264	24	23	0.00454961	0.181912
-	predicted RNA	392	18835	10196	7569	788	71236	86747	40589	0.00514575	0.204128
lpqJ	MAP3837c	422	1860	2320	93	744	11081	12547	429	0.00523814	0.20617
-	MAP0620	144	998	1043	36	216	140	141	12	0.0055965	0.218315
-	MAP1454	411	214	14	17	288	3626	1257	60	0.00559006	0.218315
-	MAP3238	99	82	145	5	215	617	363	16	0.00569008	0.218829
-	predicted RNA	11510	35	102	5842	3067	0	0	1301	0.0067606	0.258029
-	predicted RNA	220	18	26	582	771	8	0	1616	0.007049	0.267014
-	MAP2110c	36	65	218	6	143	287	424	18	0.00786065	0.295537
-	MAP1718c	176	1477	456	54	428	6760	1465	194	0.00819878	0.305966
-	MAP4205	191	102	212	15	977	69	102	45	0.00840532	0.311368
-	MAP1797c	119	588	264	35	108	136	41	13	0.00892653	0.328084
entB	MAP2259	72	179	176	10	71	859	539	28	0.00892169	0.328084
-	MAP2506c	144	569	642	29	72	285	142	10	0.00908264	0.329197
-	MAP0580c	0	142	70	8	97	143	160	23	0.00915652	0.329504
-	predicted RNA	710	18	0	1157	303	0	16	420	0.00922524	0.329622
-	MAP0257	480	1203	658	142	263	9883	3252	551	0.00995909	0.353337
-	predicted RNA	2175	0	0	1955	745	30	0	569	0.0103332	0.364048
-	MAP3564	108	829	844	21	99	249	246	8	0.0104461	0.365468
-	predicted RNA	1212	1259	878	1292	304	18957	7327	5539	0.0112155	0.389681
-	MAP0601c	0	682	385	16	0	283	145	6	0.0113885	0.392868
-	predicted RNA	600	0	0	1142	268	0	0	428	0.0113852	0.392868
-	MAP0098c	278	1146	2300	57	372	3265	2757	90	0.012549	0.427176
-	MAP1640c	72	832	609	41	37	214	307	15	0.0135214	0.457188
-	MAP3738c	299	373	285	22	72	156	250	8	0.0137117	0.46053
fadE20_1	MAP1713	144	2839	840	35	134	539	428	11	0.0142156	0.474294
-	MAP2011	586	1815	1072	137	261	15174	4422	554	0.0148026	0.490628
pfpI	MAP0372	101	210	141	12	60	1236	349	29	0.0165596	0.545276
-	MAP1726c	106	516	200	17	0	345	108	7	0.0168107	0.54995
-	MAP0525	278	569	480	20	36	355	323	8	0.017163	0.557852
-	MAP2118	152	212	292	12	318	1307	751	35	0.0176652	0.570494
cobK	MAP1815c	577	36	180	28	258	71	58	11	0.0181115	0.579061
-	MAP3839c	213	620	500	30	36	264	351	11	0.0180454	0.579061
-	MAP1759c	46	400	540	21	222	1419	1293	63	0.0185786	0.586377
-	MAP_t32	0	136	69	24	0	31	34	7	0.0185061	0.586377
fbpC2	MAP3531c	1930	3872	3629	131	9073	19892	13407	542	0.0189144	0.591868
-	MAP0090c	81	82	342	11	277	368	570	26	0.019626	0.602971
-	MAP0399c	560	1044	697	89	1211	4343	5205	327	0.0194083	0.602971
-	predicted RNA	357	0	0	550	1259	38	11	1650	0.0195931	0.602971
-	predicted RNA	8946	0	6	4078	2646	0	0	1012	0.019592	0.602971
-	MAP2828c	527	0	0	16	217	71	21	6	0.0193889	0.602971
-	predicted RNA	802	0	0	720	3124	0	0	2357	0.0206399	0.622657
mmpS5	MAP1737	1076	1061	7076	291	610	659	1180	85	0.0207178	0.622657
-	MAP1917c	176	429	464	30	36	286	213	12	0.0216604	0.645711
-	MAP2415c	36	504	180	21	0	1746	358	54	0.0222067	0.658102
-	MAP2941c	462	224	159	15	1937	166	277	46	0.0227329	0.669757
-	MAP4057c	180	929	724	18	142	233	272	7	0.0233969	0.685311
-	MAP0616c	138	72	139	14	403	236	214	34	0.0235544	0.685936
-	MAP1623c	36	214	141	10	169	383	281	25	0.0235573	0.685936
-	MAP1387c	320	1448	687	43	91	6377	4242	145	0.024068	0.692884
-	MAP1496c	88	148	71	17	0	154	72	7	0.0241967	0.692884
lprJ	MAP1397	72	725	167	29	138	1634	1161	84	0.0248307	0.706764
-	predicted RNA	1134	0	5	1312	466	0	11	456	0.0249349	0.706764
-	MAP_t07	277	9	37	108	206	71	36	76	0.0256772	0.722692
-	MAP1586	837	208	213	68	191	288	293	24	0.0258132	0.722692
-	MAP0349	128	2665	427	30	170	463	289	10	0.0275759	0.767554
-	MAP_t23	394	697	835	330	102	355	405	121	0.0280639	0.769884
narJ	MAP2618c	148	692	533	26	85	249	244	11	0.0278124	0.769884
-	predicted RNA	999	0	52	1265	398	0	64	443	0.0278555	0.769884
-	MAP3644	0	511	267	7	139	958	528	16	0.0291313	0.793317
-	predicted RNA	1498	10	5	1430	614	11	0	493	0.0295914	0.801513
-	MAP2063c	68	72	39	8	106	216	200	19	0.0301482	0.812228
-	MAP2062	108	929	837	22	101	430	207	9	0.0307426	0.823837
-	MAP0526	0	520	528	26	0	301	184	11	0.0319217	0.850906
fadE25_1	MAP0032c	159	549	291	9	105	2489	1179	27	0.0324527	0.853039
-	predicted RNA	844	0	17	1527	352	18	60	577	0.0324863	0.853039
-	MAP2223c	539	1077	1138	23	1664	5336	4323	84	0.0324008	0.853039
-	predicted RNA	253	7593	5275	3827	198	2374	1377	1167	0.032589	0.853039
-	predicted RNA	203	4222	1288	1599	165	19673	4140	5994	0.0322611	0.853039
-	predicted RNA	1577	0	2	1547	651	0	0	535	0.032171	0.853039
-	MAP1712	173	618	146	16	27	369	139	6	0.0341979	0.879024
mmaA2	MAP4095c	413	1943	1521	55	4662	2862	1982	201	0.0346305	0.885627
-	MAP_t34	108	460	396	169	36	437	35	73	0.0355733	0.905144
-	MAP3516	28	142	0	10	183	0	0	23	0.0356403	0.905144
apt	MAP1046	561	928	1706	83	125	551	725	30	0.0374521	0.930274
aroE	MAP1080	266	597	581	24	107	286	307	10	0.0379877	0.930274
-	MAP1908	250	770	399	32	166	160	244	14	0.0378165	0.930274
-	predicted RNA	8821	201	117	2106	2868	36	0	571	0.0369303	0.930274
-	predicted RNA	1164	21	0	996	4722	0	0	3375	0.0375745	0.930274
nadE	MAP2258c	3148	16953	30195	289	2161	5999	4542	79	0.0373817	0.930274
-	MAP2425c	36	213	175	11	180	427	213	24	0.0383664	0.930274
-	MAP3560	1916	3311	1484	199	980	33980	6655	741	0.0385613	0.930274
-	MAP3852c	135	93	48	9	72	671	410	21	0.0370185	0.930274
-	MAP4015	108	36	0	12	281	0	35	25	0.0369523	0.930274
-	MAP0729c	53	990	963	107	108	276	340	45	0.0398853	0.956867
-	MAP3720	534	346	514	47	288	0	225	18	0.0400216	0.956867
-	MAP0494	128	1458	1220	32	128	546	291	12	0.0403058	0.957834
lipU	MAP1023	36	978	546	15	433	1628	1667	41	0.0416404	0.984904
dnaA	MAP0001	4536	7561	9432	209	2414	4689	3975	99	0.816572	1
-	predicted RNA	404	18252	10049	4852	1193	22060	13707	6279	0.536654	1
dnaN	MAP0002	2387	13690	8916	253	2584	11160	8897	224	0.493643	1
recF	MAP0003	750	4350	5003	103	898	2994	3179	74	0.526486	1
-	MAP0004	845	1021	2307	123	357	1607	1875	89	0.543197	1
gyrB	MAP0005	14903	66318	79169	970	11613	79269	67747	875	0.491872	1
-	predicted RNA	2726	30	59	2345	1169	73	62	871	0.0848833	1
-	predicted RNA	4658	178	119	1067	2857	174	92	556	0.826112	1
-	predicted RNA	1565	57	0	1421	748	0	27	572	0.085874	1
-	predicted RNA	857	14	14	1077	676	4	17	714	0.424659	1
-	predicted RNA	1281	0	113	1185	848	32	32	657	0.398717	1
gyrA	MAP0006	11835	32276	36370	430	10486	36205	28498	367	0.513051	1
-	MAP0007	1855	9750	11566	326	1782	10712	10397	305	0.486415	1
-	MAP_t01	204	1423	582	357	148	1436	452	296	0.927084	1
-	MAP_t02	29	112	172	53	0	398	119	67	0.430864	1
-	MAP0008c	217	539	498	30	219	479	906	35	0.55416	1
-	MAP0009	104	270	233	6	173	359	70	6	0.964621	1
-	MAP0010c	144	178	286	21	160	430	271	25	0.336919	1
ppiA	MAP0011	4261	8253	5010	493	5202	6904	5593	483	0.48003	1
-	MAP0012c	1249	630	965	133	1712	1212	969	160	0.518058	1
-	MAP0013c	1894	2024	1311	336	1493	1630	1736	264	0.526036	1
-	MAP0014	532	1072	861	49	528	1266	681	44	0.490113	1
pabA	MAP0015	822	1280	1121	74	698	1334	1238	65	0.490558	1
pknB	MAP0016c	4213	6034	11324	168	4370	10390	8768	164	0.484694	1
-	MAP0017c	513	949	1401	80	540	1474	1012	76	0.482976	1
pknA	MAP0018c	1848	3448	3746	174	1994	4057	3555	170	0.489824	1
pbpA	MAP0019c	3876	7738	8878	199	4292	9760	8698	203	0.477786	1
rodA	MAP0020c	1938	2185	3933	89	2079	4137	4162	99	0.519089	1
ppp	MAP0021c	2606	6855	8211	159	2445	8321	8301	155	0.483058	1
-	MAP0022c	1049	2950	2420	188	669	2880	2246	147	0.524122	1
-	MAP0023c	5392	20059	19526	353	5981	19103	17568	323	0.515128	1
-	MAP_t03	36	950	867	236	0	1011	555	183	0.363519	1
-	MAP0024c	36	71	36	3	142	35	120	8	0.0175944	1
-	MAP0025	72	216	216	25	108	293	357	36	0.185029	1
fadD33_1	MAP0026	687	999	810	26	593	1490	1679	30	0.521015	1
-	MAP0027	1010	8091	6853	96	557	8218	7168	88	0.488994	1
-	MAP0028c	1110	650	764	40	1468	1067	1076	49	0.519826	1
-	MAP0029c	1488	9373	2842	135	1418	4666	2888	90	0.541237	1
-	MAP0030c	189	2267	932	114	357	4369	1282	191	0.805294	1
-	MAP0031c	232	1997	763	35	53	6441	1761	79	0.193186	1
-	MAP0033c	42	423	204	18	108	289	87	15	0.691481	1
-	MAP0034	3277	2216	928	112	1709	1440	1254	60	0.752516	1
-	MAP0035	732	2692	3829	115	439	4719	4377	130	0.5243	1
-	MAP0036	282	145	385	17	101	364	387	12	0.276421	1
-	MAP0037	402	566	1099	83	520	1495	839	101	0.513831	1
-	MAP0038	533	2081	1980	40	612	2412	2510	45	0.514102	1
-	MAP0039	266	1882	674	106	408	1859	1079	125	0.515116	1
-	MAP0040	264	173	247	41	227	227	488	43	0.917791	1
-	MAP0041	1140	3696	2961	63	1327	3684	3283	64	0.482186	1
-	MAP0042	792	4267	1401	251	956	2126	1408	187	0.522097	1
-	MAP0043c	243	1117	976	37	272	1390	707	35	0.497754	1
-	MAP0044c	375	2032	1260	35	388	1390	1072	27	0.551818	1
-	MAP0045	1529	3062	1785	161	1641	1432	1478	121	0.529321	1
-	MAP0046c	555	1364	1095	125	458	1395	1708	128	0.482797	1
leuS	MAP0048	1798	8231	10809	87	2004	8925	8202	77	0.495502	1
-	MAP0049c	464	1021	1023	53	200	1202	996	40	0.737257	1
-	MAP0050c	757	4541	2242	167	532	3750	2467	137	0.522152	1
gluA	MAP0051c	288	432	320	22	288	970	446	28	0.521158	1
glnQ	MAP0052c	501	1182	1476	24	497	1394	1152	22	0.486074	1
-	MAP0053c	996	4048	1919	123	949	3135	2362	108	0.514537	1
-	MAP0054c	384	2012	3852	93	358	3239	3887	103	0.5147	1
-	MAP0055c	917	1346	1540	64	1202	1451	1501	68	0.508826	1
-	MAP0056c	180	254	327	9	216	216	299	8	0.579817	1
-	MAP0057c	0	67	120	2	0	0	19	0	1.79935e-20	1
-	MAP0058c	258	718	1410	26	126	748	716	15	0.257071	1
-	MAP0059c	43	787	1135	18	288	709	703	19	0.936344	1
-	MAP0060c	7586	42645	30673	889	15485	30837	20199	833	0.495683	1
-	MAP0061c	6209	12665	13347	859	11989	13243	11439	1052	0.528059	1
-	predicted RNA	1238	249	270	1744	3699	319	249	4081	0.307245	1
-	predicted RNA	892	0	0	1255	1458	0	0	1722	0.842409	1
-	predicted RNA	945	14	0	1137	1811	0	0	1822	0.908927	1
-	predicted RNA	4493	190	83	2598	8234	86	143	3965	0.549463	1
-	predicted RNA	796	6	33	817	2649	0	24	2257	0.0614644	1
-	MAP0062c	300	885	605	27	461	671	961	33	0.758799	1
-	MAP0063	967	5983	5527	355	1457	5536	3778	314	0.494661	1
ponA_1	MAP0064	4388	14110	29856	227	4219	24529	29400	250	0.516366	1
-	MAP0065	1739	1611	3500	66	1226	2384	3084	54	0.513644	1
-	MAP0066	177	397	937	30	384	927	818	43	0.54736	1
-	predicted RNA	607	1652	1106	2961	435	1871	1493	2825	0.486974	1
rpsF	MAP0067	2759	3074	2179	488	1496	3741	2179	338	0.521668	1
ssb	MAP0068	1241	4459	3471	237	1207	4461	3025	210	0.494952	1
rpsR	MAP0069	2328	9236	6651	923	3450	9194	8530	1062	0.460147	1
rplI	MAP0070	945	3158	2066	181	1084	2774	1805	162	0.51161	1
-	predicted RNA	1516	458	416	1869	1667	747	569	1881	0.494578	1
-	predicted RNA	1095	0	0	1265	1309	0	0	1270	0.487822	1
dnaB	MAP0071	13247	11652	15543	269	10160	16719	21790	254	0.508375	1
-	predicted RNA	145	3526	4176	2786	205	4408	3537	2815	0.496055	1
-	predicted RNA	786	4756	4572	3439	624	3460	4017	2645	0.515081	1
-	predicted RNA	2761	464	597	1643	2427	629	1045	1363	0.516664	1
-	MAP0072c	17555	198193	124904	4292	17580	132173	105434	3194	0.554874	1
-	predicted RNA	422	32	48	1316	404	46	34	1069	0.376794	1
-	predicted RNA	1280	114	159	1426	1289	248	136	1250	0.486616	1
-	predicted RNA	2719	487	398	1589	2335	1673	680	1410	0.509034	1
-	predicted RNA	3856	1347	575	1692	4805	834	861	1736	0.486162	1
-	MAP0073c	10318	72148	35790	1740	9801	36513	27918	1116	0.564773	1
-	predicted RNA	1390	64	20	1477	1175	26	0	1037	0.778077	1
-	MAP0074	227	137	0	15	0	69	0	1	6.87456e-48	1
-	MAP0075	37	761	268	26	48	449	503	25	0.772271	1
mmpL4_1	MAP0076	288	859	1500	11	302	1021	1111	10	0.493451	1
-	MAP0077	180	465	636	15	256	1265	1175	28	0.207895	1
-	MAP0080c	36	0	36	2	170	36	28	8	0.00215332	1
-	MAP0082	127	215	297	13	108	943	361	22	0.179435	1
-	MAP0083c	48	792	621	35	86	833	659	38	0.443743	1
-	MAP0084c	358	1300	1402	44	840	1506	1585	61	0.522743	1
LysR	MAP0085c	72	292	107	7	0	162	71	2	0.00467743	1
-	MAP0086	0	36	35	0	0	56	39	1	0.345912	1
-	MAP0087	141	395	144	13	180	394	216	15	0.523315	1
-	MAP0088	213	848	447	45	221	464	625	39	0.421676	1
-	MAP0089	354	496	1299	52	216	731	938	39	0.989354	1
-	MAP0091c	303	309	202	21	251	439	295	20	0.533431	1
-	MAP0092	25	36	0	1	0	57	0	0	0.0854076	1
-	MAP0093	72	0	158	7	98	55	262	11	0.171536	1
-	MAP0094	0	0	0	0	36	36	68	7	1	1
nuoI_1	MAP0095c	183	1583	1413	68	261	1980	907	66	0.488133	1
-	MAP0096c	355	144	685	60	313	854	788	74	0.814214	1
-	MAP0097c	577	627	1364	67	233	859	1205	46	0.931972	1
-	predicted RNA	110	1463	4782	1927	117	8980	7389	4609	0.533782	1
-	MAP0099	921	5258	3705	690	1179	7239	7506	1036	0.542715	1
-	MAP0100	243	1049	1221	62	211	1439	1483	70	0.506909	1
-	MAP0101	143	357	308	18	70	319	313	13	0.224255	1
-	predicted RNA	3344	6727	25106	9464	4182	21559	23076	11986	0.53316	1
-	MAP0102	2096	3933	9607	415	2092	9101	9040	474	0.463718	1
-	predicted RNA	2115	0	35	1911	2077	0	0	1567	0.509174	1
-	predicted RNA	1220	11	67	1259	942	41	0	811	0.849247	1
-	MAP0103c	2125	22426	31652	1134	2895	54435	41120	1856	0.591018	1
-	predicted RNA	27708	79	93	11518	23401	35	22	8157	0.552373	1
-	predicted RNA	17978	96	329	9771	19050	232	256	8707	0.51905	1
-	predicted RNA	575	1732	4479	2537	314	5490	5911	3740	0.545697	1
-	predicted RNA	22004	66566	61512	9635	26080	117325	87277	13073	0.551819	1
-	MAP0104	1599	1104	1271	61	2073	1530	1417	69	0.517432	1
-	predicted RNA	1582	0	0	1505	1569	35	34	1273	0.491287	1
-	predicted RNA	6804	34291	24309	8026	9094	40458	26869	9002	0.468912	1
-	predicted RNA	5226	12	0	4127	5641	71	36	3763	0.491356	1
-	MAP0105c	2074	2666	3000	46	1713	2664	3273	39	0.498152	1
-	MAP0106c	931	7100	6708	165	763	7529	6809	158	0.486192	1
-	MAP0107	108	422	392	32	219	789	578	54	0.243585	1
-	MAP0108	169	613	678	12	144	238	589	8	0.286459	1
mce1B	MAP0109	72	247	251	6	216	283	536	13	0.0720391	1
-	MAP0110	72	52	80	3	72	274	186	6	0.0816064	1
-	MAP0111	108	672	535	14	180	535	462	13	0.518498	1
-	MAP0112	36	142	36	2	25	141	126	2	0.673422	1
-	MAP0113	216	204	232	9	147	323	395	9	0.925656	1
-	MAP0114	108	460	289	18	36	741	442	21	0.400137	1
-	MAP0115	58	221	126	6	71	241	71	6	0.817471	1
-	MAP0116	707	1422	1272	37	436	1402	1415	29	0.499856	1
-	MAP0117	506	1250	747	161	350	638	656	100	0.591857	1
-	MAP0118	190	163	265	28	283	323	404	40	0.282261	1
-	predicted RNA	16	1276	452	1757	21	3236	1486	4620	0.0540739	1
-	MAP0119c	72	280	22	6	36	260	156	6	0.959695	1
-	MAP0120c	36	309	129	13	36	69	36	4	0.00670948	1
-	MAP0121	36	108	57	5	36	72	36	3	0.337342	1
PE_1	MAP0122	69	72	17	10	26	32	48	4	0.0218427	1
-	MAP0123	36	215	90	4	44	107	36	2	0.12896	1
-	MAP0124	0	110	71	2	0	43	65	1	0.0977439	1
-	MAP0125c	72	178	0	5	72	36	36	3	0.205654	1
-	MAP0126	114	1117	569	48	130	1421	585	53	0.92799	1
-	MAP0127	143	180	194	5	36	144	107	2	0.0169018	1
-	MAP0128c	62	177	174	6	71	347	73	6	0.780584	1
-	MAP0129	324	785	900	26	601	740	787	30	0.5028	1
-	MAP0131c	332	299	80	10	28	1394	423	13	0.382801	1
phoY2_1	MAP0132c	72	12	41	4	0	121	62	2	0.166412	1
-	MAP0133c	655	566	711	22	569	1556	1033	27	0.515926	1
-	MAP0134c	424	385	952	49	393	711	761	45	0.499456	1
cmaA1	MAP0135	4407	8512	8196	353	3975	7015	6820	278	0.508147	1
-	predicted RNA	2300	25	0	2074	1517	0	30	1153	0.745932	1
-	MAP0136	442	2800	1175	127	690	1732	1467	119	0.49332	1
-	MAP0137c	207	172	149	37	371	298	136	53	0.261292	1
-	MAP0138c	311	718	461	24	112	407	669	15	0.26521	1
-	MAP0139c	108	144	400	14	47	438	252	12	0.540013	1
-	MAP0140	116	1287	1321	71	142	1740	1359	81	0.505679	1
-	MAP0141	468	2871	1961	61	559	2540	1254	49	0.504035	1
-	MAP0142c	72	37	60	2	108	106	99	4	0.075133	1
-	MAP0143	1627	6718	1514	418	1113	36424	7487	1389	0.0732871	1
-	MAP0144	252	504	279	20	178	1146	632	28	0.389066	1
-	MAP0145	169	929	249	17	305	1263	883	30	0.23625	1
-	MAP0146	107	33	66	6	36	88	108	4	0.192573	1
-	MAP0147c	180	108	137	8	144	97	54	5	0.168834	1
-	MAP0148c	0	0	2	0	0	41	0	1	1.40169e-41	1
-	MAP0149c	439	1065	1596	41	328	988	1220	31	0.643497	1
fadE25_2	MAP0150c	10670	51490	46039	1101	15683	40581	30654	933	0.515597	1
-	predicted RNA	3438	0	0	3090	4920	27	0	3719	0.529857	1
-	predicted RNA	366	0	0	789	931	0	0	1686	0.123343	1
-	predicted RNA	426	36	12	1188	415	24	0	957	0.374727	1
-	MAP0151c	3770	17886	18876	1097	6626	15592	13545	1038	0.512913	1
-	predicted RNA	713	0	33	1301	1128	0	36	1724	0.892565	1
-	MAP0152c	1252	2549	2692	423	1888	1922	1570	387	0.506871	1
-	MAP0153	1680	2664	2932	83	1862	3266	2800	83	0.484719	1
-	MAP0154	215	669	250	20	165	386	261	13	0.279258	1
-	MAP0155	36	36	108	4	0	90	105	3	0.358604	1
-	MAP0156	180	294	122	24	180	421	349	31	0.321065	1
PE_2	MAP0157	1687	7148	3524	515	2499	7562	3680	566	0.474178	1
-	MAP0158	1681	6018	3420	124	1761	7171	4496	136	0.520091	1
-	MAP0159c	5620	2954	1324	183	2753	2381	1580	93	0.842807	1
-	MAP0160	2502	27623	11322	1541	3258	18434	12172	1285	0.523653	1
-	MAP0161	1922	14578	6063	926	2098	11834	5517	780	0.502214	1
-	MAP0162	425	2206	3426	86	396	3532	3214	94	0.510865	1
-	MAP0163	2798	7869	3821	201	3359	6420	4201	190	0.483872	1
-	MAP0164	846	6870	4682	93	968	6174	4845	88	0.49099	1
-	MAP0165	718	2445	2032	41	639	3133	1623	38	0.501645	1
-	MAP0166	1303	3167	3210	66	1637	3541	3097	68	0.481008	1
-	MAP0167	1248	3907	4112	66	1483	5671	4280	75	0.522042	1
-	MAP0168c	388	108	0	30	292	0	20	18	0.138685	1
-	MAP0169c	0	143	36	2	36	17	0	1	0.225495	1
sigI	MAP0170	126	354	396	13	139	286	281	11	0.308731	1
-	MAP0171c	97	607	588	13	84	494	501	10	0.369788	1
-	predicted RNA	817	4994	9164	4231	1080	7975	7120	4391	0.476699	1
gltB	MAP0172	15264	47625	68296	368	16786	45859	42289	291	0.530014	1
gltD	MAP0173	3441	11241	19065	288	3887	13549	13477	255	0.511491	1
-	predicted RNA	1138	2718	1372	2771	994	1264	856	1709	0.797749	1
-	MAP0174	786	2688	1516	449	1126	1646	1057	380	0.506749	1
-	MAP0175c	1055	356	1288	60	657	929	897	42	0.737546	1
-	MAP0176	72	284	455	22	0	399	307	15	0.200539	1
-	MAP0177	313	774	943	27	180	851	642	19	0.613092	1
-	MAP0178c	155	340	58	7	23	142	144	2	0.0127096	1
-	MAP0179c	234	411	923	33	288	1744	2138	73	0.131834	1
-	MAP0180	2323	1649	2996	83	1802	8913	4360	120	0.53882	1
menG	MAP0181c	560	682	1524	85	462	737	1056	63	0.657134	1
-	MAP0182c	1282	4431	4329	317	991	3411	3802	242	0.508397	1
-	MAP0183c	398	512	411	35	488	390	427	33	0.555333	1
-	MAP0184c	1713	2526	1688	141	2041	2640	2043	147	0.481604	1
-	MAP0185c	782	2122	2286	176	738	2195	1825	150	0.508151	1
-	predicted RNA	111	1137	1355	2427	115	1523	1532	2817	0.502856	1
-	MAP0186c	281	1554	362	52	188	803	252	28	0.190647	1
sodA	MAP0187c	5213	156066	81859	4076	6637	153933	85427	4029	0.490083	1
-	predicted RNA	2564	4180	3090	2299	1655	11506	5879	3144	0.544807	1
-	predicted RNA	1648	0	0	1523	1563	13	0	1216	0.492948	1
-	predicted RNA	11322	723	528	3056	15056	981	288	3395	0.513519	1
-	MAP0188c	1313	2045	2986	524	1614	3619	3940	667	0.532244	1
-	MAP0189	652	3001	4878	102	690	2429	2828	71	0.534196	1
glpQ1	MAP0190	372	1102	947	40	465	950	951	38	0.493908	1
-	MAP0191c	108	249	442	8	252	287	201	9	0.458739	1
-	MAP0192c	108	534	204	13	108	93	92	6	0.0317521	1
pheA	MAP0193	499	573	572	29	708	530	424	30	0.500385	1
-	MAP0194	514	246	1079	44	523	746	914	44	0.496251	1
-	MAP0195c	48	405	891	42	36	696	854	47	0.431288	1
-	MAP0196c	1288	2600	2536	69	923	2394	2397	54	0.527029	1
serS	MAP0197	360	541	465	17	252	426	232	10	0.23219	1
-	MAP0198c	32	287	250	8	121	36	251	8	0.914125	1
-	MAP0199	78	286	156	12	0	263	98	6	0.0532472	1
-	MAP0200c	0	0	82	1	0	108	47	3	0.248187	1
-	MAP0201	0	36	36	1	36	0	0	1	0.372081	1
-	MAP0202	208	353	430	9	276	270	180	7	0.373442	1
-	MAP0203c	128	358	703	45	190	487	802	54	0.397462	1
-	MAP0204c	1373	3093	4083	76	1863	3103	2831	71	0.491134	1
-	MAP0205	547	738	1546	54	642	1748	2388	78	0.525672	1
-	MAP0206	1099	2245	3713	124	1393	4957	3836	160	0.533301	1
-	MAP0207	393	1360	1399	51	438	2025	1540	60	0.519937	1
-	MAP0208	129	294	431	14	116	594	330	14	0.836069	1
csp	MAP0209c	3066	11119	8643	185	1494	5572	4899	90	0.852053	1
pirG	MAP0210c	870	3898	4531	113	2236	17111	12622	350	0.0986192	1
glf	MAP0211	3255	4558	6547	181	2235	6377	6964	161	0.491223	1
-	MAP0212	1475	5803	6146	89	2057	6437	5265	91	0.480359	1
-	MAP0213	419	1251	2424	103	183	1934	1674	81	0.502512	1
-	MAP0214	640	2575	3695	92	959	3470	3272	101	0.517758	1
-	MAP0215	1432	4521	5703	78	884	5092	4297	61	0.503953	1
fbpA	MAP0216	10398	12464	14927	591	10070	16198	13280	542	0.51253	1
fbpC1	MAP0217	2697	10899	7372	300	2967	11042	6834	283	0.485167	1
-	MAP0218	1308	4671	5638	146	780	7168	6244	153	0.483723	1
-	predicted RNA	53	3566	4029	2481	68	3154	3638	2204	0.510698	1
-	predicted RNA	1170	26	0	1270	1034	0	0	936	0.779996	1
-	predicted RNA	4324	42	91	3140	3409	105	43	2089	0.531549	1
fadD32	MAP0219	7704	30660	25790	432	6256	25396	19725	325	0.544271	1
pks13	MAP0220	8045	57207	54692	262	9273	53172	40084	220	0.521784	1
accD4_1	MAP0221	4034	13447	13732	258	3993	14411	11608	232	0.506584	1
-	MAP0222c	463	284	195	22	728	285	164	27	0.784536	1
-	MAP0223c	36	144	196	5	144	144	87	7	0.318907	1
fadE35	MAP0224c	395	1918	1319	25	535	1576	1193	23	0.486595	1
-	MAP0225c	0	247	145	3	36	61	72	2	0.120321	1
-	MAP0226	173	0	35	6	99	32	0	3	0.0479965	1
-	MAP0227c	133	169	182	15	0	759	391	21	0.216274	1
embB	MAP0228c	2385	2994	4513	48	1679	3918	4405	40	0.497169	1
embA	MAP0229c	1074	2277	3071	26	961	2863	2831	25	0.506819	1
embR_1	MAP0230	265	888	374	18	330	269	320	13	0.318028	1
-	MAP0231c	238	1112	789	39	539	1067	653	46	0.569073	1
embC	MAP0232c	1438	4011	2733	34	1596	3450	2067	29	0.501021	1
-	MAP0233c	450	1163	1769	21	602	1222	1838	22	0.484407	1
-	MAP0234c	557	3010	3667	113	914	2938	3464	117	0.508652	1
-	MAP0235c	1584	1784	2576	68	1267	1957	2570	57	0.518297	1
-	MAP0236c	103	280	255	23	109	420	252	26	0.725129	1
-	MAP0237c	603	2642	1705	132	827	1805	988	104	0.503562	1
-	MAP0238c	193	499	628	20	320	664	501	22	0.558481	1
-	MAP0239c	348	1823	2082	61	834	2643	2463	88	0.53041	1
rfbE	MAP0240c	462	1955	2265	63	739	1979	2147	67	0.509433	1
-	MAP0241c	929	1341	1790	77	987	1643	1542	72	0.499025	1
-	MAP0242c	813	14770	9071	523	982	10678	7623	408	0.508198	1
-	MAP0243c	2283	5636	8888	113	2001	7185	8791	109	0.485237	1
-	MAP0244	1192	7547	5667	143	1783	4316	3908	109	0.502295	1
-	MAP0245c	695	2583	2131	72	949	2745	2137	76	0.50743	1
-	MAP_t04	72	34	105	43	36	140	36	30	0.280946	1
-	MAP0246c	432	141	230	15	108	1428	642	20	0.587885	1
-	MAP0247c	189	2350	1794	249	267	7275	3036	554	0.518597	1
lipE	MAP0248c	603	855	1028	31	504	1910	1392	37	0.520793	1
echA21	MAP0249c	603	1177	989	50	837	1844	846	59	0.519838	1
-	MAP0250	467	528	463	42	204	335	481	23	0.18787	1
-	MAP0251c	1042	7538	6764	387	1048	7970	7137	388	0.479459	1
hisC2	MAP0252c	3034	10964	12312	314	3184	11864	11941	304	0.488504	1
-	MAP_t05	273	2247	1521	525	385	1319	1361	420	0.50653	1
-	MAP_t06	122	900	2212	500	144	1801	2721	688	0.521668	1
-	MAP0253	958	6324	2502	99	1299	4003	3317	90	0.492096	1
-	MAP0254c	485	708	721	96	159	567	549	49	0.164198	1
-	MAP0255c	489	2770	1605	55	983	2573	2592	72	0.527405	1
-	MAP0256	445	928	952	35	377	1263	1121	36	0.491401	1
-	MAP0258	396	1039	359	170	187	6014	1558	490	0.0498968	1
-	MAP0259	432	1433	1848	64	235	1936	1562	55	0.488379	1
-	MAP0260	320	393	471	12	443	569	773	17	0.62084	1
-	MAP0261c	1309	18275	6304	586	1582	10477	6286	426	0.516204	1
-	MAP0262	2151	2608	3214	68	2122	4374	3580	72	0.484381	1
-	MAP0263c	269	333	308	15	419	346	399	19	0.387721	1
-	MAP0264c	60	401	284	14	72	622	174	15	0.776249	1
fadE1_1	MAP0265c	286	804	845	20	133	687	644	13	0.293267	1
-	MAP0266c	108	321	791	19	169	484	315	16	0.379116	1
-	MAP0267c	176	754	319	15	153	671	616	16	0.667489	1
-	MAP0268c	108	1218	633	32	71	760	604	22	0.31889	1
-	MAP0269	61	486	211	14	0	251	60	4	0.00159141	1
fadE36	MAP0270	741	1006	1227	44	901	1076	1412	47	0.514768	1
proX	MAP0271	389	644	894	27	386	1478	1445	39	0.91914	1
-	MAP0272	36	0	36	5	43	139	66	12	0.0837633	1
-	MAP0273	0	71	71	1	0	144	106	2	0.204327	1
proW	MAP0274	97	36	78	6	108	288	43	8	0.250007	1
proZ	MAP0275	179	69	151	11	107	133	3	5	0.0586932	1
-	MAP0276	973	4897	4126	204	967	4395	4088	185	0.494365	1
tyrA	MAP0277c	896	722	641	43	970	725	867	43	0.483998	1
-	MAP0278	428	2250	1603	100	1151	1788	1695	126	0.521798	1
-	MAP0279	85	291	420	21	269	141	392	28	0.317921	1
celA	MAP0280	441	636	1070	32	464	890	587	27	0.529996	1
-	MAP0281	1167	2184	2736	186	868	4030	3437	206	0.521635	1
-	MAP0282c	2770	18788	14796	541	5444	29432	20080	802	0.555659	1
-	predicted RNA	178	2516	3960	2203	369	3611	3189	2359	0.509393	1
-	MAP0283c	309	2892	1530	105	593	2355	2157	119	0.514032	1
-	MAP0284c	1997	13807	7566	171	2645	11956	10929	185	0.469361	1
-	MAP0285c	1313	1398	1202	60	876	1392	1388	45	0.509405	1
-	MAP0286	165	1574	919	116	300	1385	1113	126	0.50415	1
-	MAP0287	210	410	261	15	186	464	327	14	0.531343	1
-	MAP0288	0	65	88	5	21	99	27	5	0.868559	1
-	MAP0289	0	2	16	0	36	36	91	1	4.92349e-42	1
-	MAP0290	144	179	36	13	107	107	36	8	0.170556	1
-	MAP0291	0	147	72	4	47	72	112	6	0.284295	1
-	MAP0292	286	385	463	15	108	531	616	12	0.376452	1
-	MAP0293	108	465	395	13	215	395	214	12	0.521658	1
pca	MAP0294c	637	6483	4221	37	1403	4352	3571	34	0.495423	1
gltA1	MAP0295c	90	394	392	9	0	182	212	3	0.00647457	1
-	MAP0296c	161	36	179	8	58	17	0	1	7.40308e-06	1
-	MAP0297c	215	503	277	9	0	72	84	1	8.93804e-28	1
-	MAP0298	180	250	394	8	144	429	485	8	0.941872	1
-	MAP0299c	180	317	36	10	72	777	131	11	0.473605	1
-	MAP0300	333	1359	1325	29	467	1559	1362	32	0.519324	1
-	MAP0301	768	1718	1708	86	557	2080	1438	72	0.500322	1
-	MAP0302c	72	294	356	7	323	323	190	12	0.200192	1
-	MAP0303c	277	1134	1031	31	286	1112	1224	32	0.496095	1
-	MAP0304c	294	663	500	30	288	888	566	31	0.924894	1
-	MAP0305c	270	1143	1594	28	299	1448	1329	27	0.486471	1
gshA	MAP0306c	271	1492	1019	25	330	1667	1201	28	0.513301	1
-	MAP0307c	820	4703	3683	157	1893	5035	4064	200	0.533629	1
-	MAP0308c	104	354	361	19	148	393	358	21	0.493294	1
-	MAP0309c	378	213	179	16	371	106	356	14	0.433321	1
asd	MAP0310c	822	2916	2859	82	951	1573	1274	52	0.593469	1
ask	MAP0311c	2559	8905	7342	195	2731	6375	5467	151	0.505414	1
-	predicted RNA	825	0	0	1160	753	0	0	889	0.787491	1
leuA	MAP0312	2734	9748	10324	173	2151	8978	7067	128	0.516827	1
dnaQ	MAP0313c	711	3485	1670	75	726	1503	1445	49	0.602489	1
-	MAP0314	354	698	341	16	257	505	179	9	0.242203	1
cobQ2	MAP0315	160	626	573	25	165	541	541	22	0.41833	1
recR	MAP0316c	196	940	844	39	335	791	597	37	0.51178	1
-	MAP0317c	275	1678	1088	104	295	1331	622	76	0.82921	1
-	MAP0318	825	602	1567	63	1821	4422	3208	161	0.177128	1
-	MAP0319c	481	3638	1995	164	1395	2682	2239	198	0.525461	1
-	MAP0320	2219	3790	4606	110	2729	5166	4587	120	0.476512	1
-	MAP0321	1435	4410	5094	109	1508	4676	5415	109	0.487962	1
dnaZX	MAP0322c	755	3430	3194	49	1250	2569	2481	45	0.507461	1
-	MAP0323c	1632	4391	3801	105	2096	3821	2874	95	0.495763	1
-	MAP_t08	329	750	558	277	360	628	615	258	0.588672	1
-	MAP0324	4031	14313	16168	530	3765	15459	12474	455	0.516951	1
-	MAP0325c	373	1584	347	81	615	1007	656	87	0.504712	1
-	MAP0326	0	35	58	1	21	35	131	4	0.0766181	1
-	MAP0327	218	1392	573	15	354	827	784	15	0.502296	1
-	MAP0328	108	142	166	4	72	35	106	2	0.0665741	1
-	MAP0329c	0	0	12	0	36	0	0	2	2.97308e-15	1
-	MAP0330	108	1620	966	22	310	760	644	16	0.971973	1
-	MAP0331	72	283	507	9	371	447	562	17	0.1392	1
-	MAP0332	220	306	755	17	131	328	485	11	0.273178	1
-	MAP0333	311	440	346	28	72	1486	504	33	0.61808	1
-	MAP0334	460	5432	2036	89	448	5179	3338	96	0.516882	1
-	MAP0335	220	222	239	20	72	437	279	15	0.265306	1
-	MAP0336c	348	1046	397	21	354	502	572	17	0.845503	1
-	MAP0338c	1400	5801	2475	76	1479	5757	3740	79	0.484674	1
-	MAP0339c	668	1779	1699	27	325	2288	1724	23	0.497586	1
-	MAP0340c	402	2866	2183	62	307	2690	2125	54	0.50306	1
ligC	MAP0341	144	629	418	13	165	527	373	12	0.40422	1
-	MAP0342c	208	215	212	31	224	284	216	31	0.992455	1
-	MAP0344c	317	822	1018	23	269	1041	698	19	0.666451	1
-	MAP0345c	180	305	451	15	264	344	136	13	0.404947	1
-	MAP0346c	280	2397	3633	146	77	2359	2695	109	0.512888	1
-	MAP0347c	389	2740	2273	46	452	3046	2966	53	0.5153	1
-	MAP0348c	72	360	212	9	72	215	47	4	0.0791873	1
-	MAP0350	63	283	38	6	0	85	90	2	0.00455636	1
-	MAP0351	216	300	144	19	123	215	469	17	0.4945	1
-	MAP0352c	252	548	514	19	459	734	656	26	0.547506	1
glpK	MAP0353	462	1184	755	22	611	1306	694	23	0.488132	1
-	MAP0354c	249	441	274	21	252	483	489	23	0.437476	1
-	MAP0356c	312	1872	2066	57	396	3083	1948	69	0.518545	1
-	MAP0357	300	1140	1187	33	322	1359	791	29	0.493459	1
-	MAP0358c	267	178	324	10	291	235	256	9	0.440681	1
moxR2	MAP0359c	647	1376	1661	52	458	1424	1419	41	0.504032	1
-	MAP0360c	555	888	1074	33	1046	1134	1154	45	0.522182	1
-	MAP0361c	72	654	1001	29	231	781	837	34	0.785242	1
-	MAP0362c	464	2037	2460	48	523	1888	1552	38	0.501496	1
-	MAP0363	303	5393	6279	278	635	6863	5745	306	0.518097	1
-	MAP0364c	73	177	53	2	76	0	71	1	0.133488	1
-	MAP0365c	108	220	108	6	0	72	167	2	0.00534715	1
-	MAP_t09	0	199	120	35	36	58	50	22	0.225598	1
selD	MAP0366	71	159	92	5	72	142	72	4	0.601197	1
-	MAP0367	1576	9640	5362	345	2246	7954	5471	332	0.481828	1
-	MAP0368	836	2602	2655	30	981	2963	3085	33	0.513858	1
-	MAP0369	127	462	268	11	144	397	285	10	0.577933	1
-	MAP0370	102	160	179	6	36	189	0	2	0.00987259	1
-	MAP0371	252	1516	197	25	289	3622	1266	55	0.14732	1
-	MAP0373	937	459	275	54	492	3811	1312	90	0.77889	1
-	MAP0374c	1251	2571	1506	116	1126	10597	4555	253	0.808216	1
-	MAP0375c	569	1620	2549	27	909	2292	2406	32	0.516715	1
-	MAP0376c	429	1362	868	58	540	752	948	51	0.491227	1
-	MAP0377c	265	191	209	30	382	698	194	45	0.306896	1
-	MAP0378c	100	360	322	26	324	255	393	39	0.241629	1
rsbR	MAP0379c	1008	5118	2960	125	1700	4071	2364	120	0.487216	1
-	MAP0380	2561	7292	7507	633	3061	8347	8901	696	0.465869	1
-	predicted RNA	1360	0	0	1294	1432	0	0	1144	0.486567	1
-	MAP0381	174	681	558	34	108	665	778	33	0.640153	1
-	MAP0382c	284	71	27	15	36	1170	572	27	0.173854	1
-	MAP0383	0	1	0	0	0	115	13	3	1	1
-	MAP0384	144	97	0	18	0	425	34	13	0.403005	1
-	MAP0385	73	144	71	7	92	108	106	7	0.92215	1
-	MAP0386c	171	388	764	25	180	422	526	21	0.386322	1
-	MAP0387	258	1331	936	55	216	1437	1269	58	0.504732	1
-	MAP0388	324	861	740	22	612	817	929	28	0.811663	1
-	MAP0389	899	359	371	36	601	216	337	21	0.501567	1
-	MAP_t10	144	439	751	229	72	325	404	126	0.128601	1
-	MAP0390c	262	1235	1520	33	461	1562	1330	37	0.518795	1
-	MAP0391c	1509	3836	3240	127	1333	2546	2274	88	0.530877	1
ponA_2	MAP0392c	3645	15417	18156	190	4322	16926	15426	181	0.509583	1
-	predicted RNA	1070	15456	12735	4572	2490	16714	9979	4697	0.482425	1
whiB4	MAP0393	587	5877	4022	338	541	4701	3186	263	0.514199	1
-	MAP0394c	1432	3819	5290	122	970	4719	4046	99	0.502173	1
-	MAP0395c	2022	10563	9596	264	2343	13209	8042	265	0.476926	1
-	MAP0396	879	1254	1189	111	658	729	847	70	0.997253	1
-	MAP0397	724	933	1070	54	1230	1089	790	64	0.518423	1
-	MAP0398c	4913	21111	18764	835	4855	26177	25633	965	0.521898	1
-	predicted RNA	1634	7708	18584	5964	1195	19146	25728	8904	0.54926	1
nth	MAP0400	318	2160	2124	67	1188	2772	2443	105	0.539362	1
-	MAP0401	963	1599	1885	99	965	3256	1589	109	0.511484	1
-	MAP0402	553	769	896	42	450	1356	1239	46	0.515266	1
-	MAP0403	426	1215	1595	35	629	2106	1499	44	0.520453	1
ephE	MAP0404c	237	718	604	21	470	468	532	23	0.976029	1
-	MAP0405c	1105	2829	1257	141	944	1591	1056	95	0.539934	1
-	MAP0406	1233	2625	1824	121	1091	2979	2849	125	0.508827	1
acs	MAP0407c	736	2383	1604	32	822	3651	2483	42	0.529485	1
-	MAP0408	180	394	370	25	205	143	285	18	0.296129	1
dppA	MAP0409	574	501	372	16	507	363	608	14	0.63182	1
dppB	MAP0410	160	312	285	12	330	746	398	21	0.193734	1
dppC	MAP0411	72	71	323	7	72	258	270	8	0.670432	1
dppD_1	MAP0412	180	623	895	13	435	453	640	13	0.900419	1
-	MAP0413	1021	497	319	54	2581	537	144	100	0.982824	1
-	predicted RNA	43011	2490380	550555	161100	225816	745312	473734	93778	0.583499	1
-	predicted RNA	1503	0	64	1333	3637	0	0	2670	0.876743	1
-	predicted RNA	37133	6603	1544	6964	191111	2027	897	28369	0.0646264	1
-	MAP0414c	641	1906	2586	78	586	3017	2237	79	0.494547	1
-	MAP0415	72	192	85	4	0	36	179	2	0.0290269	1
trbB	MAP0416	51	189	106	4	36	0	118	2	0.0156259	1
-	MAP0417	36	106	108	4	0	142	108	3	0.407006	1
-	MAP0418	14	107	72	3	17	106	36	3	0.466612	1
-	MAP0419	7	0	0	1	22	0	0	2	0.0442411	1
-	MAP0420	36	0	0	4	0	0	0	0	0	1
-	MAP0421c	646	2436	1869	62	610	2556	1940	58	0.498762	1
-	MAP0422c	216	1075	744	10	356	1552	1031	15	0.908212	1
-	predicted RNA	57578	189535	209395	47157	120858	377033	239816	74109	0.598549	1
cspA_1	MAP0423	18222	51469	57752	8367	33628	123138	84925	14529	0.580708	1
-	MAP0424	800	2639	2256	127	1123	2093	2590	132	0.505124	1
-	predicted RNA	57	18563	12499	8732	225	19526	14552	9534	0.477444	1
-	predicted RNA	85853	1368	1981	9471	165249	2710	1342	15247	0.58851	1
topA	MAP0425	2244	10667	8161	93	2495	9324	8947	89	0.48403	1
-	MAP0426c	774	1481	1305	32	842	1442	1138	29	0.493791	1
-	MAP0427	686	3918	3511	80	918	2325	3239	67	0.5168	1
-	MAP_t11	36	314	85	69	0	221	193	56	0.536506	1
-	MAP0428	516	3872	2184	65	450	4012	2617	65	0.498484	1
-	MAP0429c	178	320	338	7	288	441	349	8	0.382672	1
rmlB2	MAP0430	927	1438	1242	59	1487	1738	1467	75	0.521777	1
-	MAP0431c	842	1825	1436	176	796	2387	1522	175	0.495445	1
-	MAP0432c	1086	2734	3361	139	675	4328	5222	164	0.527624	1
-	MAP0433c	233	1640	1347	28	426	1301	1128	27	0.486307	1
-	MAP0434	1727	1139	1823	80	1365	6011	4866	134	0.56904	1
ppa	MAP0435c	1368	6357	6054	348	1664	6326	4198	304	0.494282	1
-	predicted RNA	204	2667	2716	2928	342	3384	2223	3067	0.508978	1
-	MAP0436	1000	2593	2435	60	662	3027	2298	51	0.516264	1
-	MAP0437	701	1020	934	39	771	1026	1043	38	0.483474	1
mesJ	MAP0438	238	488	543	18	127	382	196	9	0.0821204	1
hpt	MAP0439	1137	1779	1038	106	1315	1314	955	95	0.503089	1
lpqG	MAP0440c	279	501	499	25	498	1765	1045	54	0.13599	1
PE_3	MAP0441	0	0	0	0	36	124	45	8	1	1
-	MAP0442	72	35	73	2	72	72	188	3	0.312299	1
-	MAP0443c	235	547	598	12	252	706	598	12	0.478179	1
-	MAP0444c	529	1673	1908	53	891	1995	1426	57	0.511166	1
-	MAP0445c	756	4054	3174	82	1755	3225	2408	87	0.479774	1
ephA	MAP0446c	524	2134	1867	58	1012	2230	1163	61	0.508628	1
-	MAP0447	36	537	369	24	69	216	464	21	0.406977	1
-	predicted RNA	511	1405	4077	2557	804	3285	3851	3243	0.533924	1
ftsH	MAP0448	4217	23451	29760	284	4780	26214	21807	253	0.517284	1
folE	MAP0449	676	2105	2177	106	1151	2199	1851	116	0.511579	1
folP	MAP0450	205	3510	3063	90	422	3934	2740	95	0.507357	1
folX	MAP0451	385	635	720	65	449	914	541	65	0.497154	1
folK	MAP0452	134	695	709	33	286	1086	765	47	0.526595	1
-	MAP0453	34	397	742	27	72	497	468	24	0.422963	1
-	MAP0454	1051	4421	2624	75	1005	3743	2333	62	0.513787	1
panC	MAP0456	158	2673	1672	52	107	1235	1403	31	0.604917	1
panD	MAP0457	373	3882	3952	212	143	2302	1902	105	0.517417	1
-	MAP0458	137	2950	3462	85	97	1717	1187	38	0.167154	1
lysS	MAP0459	1159	2478	3917	69	1141	2937	3339	62	0.497937	1
lsr2	MAP0460	1287	12516	5570	652	1360	10599	6833	614	0.486862	1
-	predicted RNA	1734	51	19	1578	1744	36	33	1335	0.497832	1
clpC	MAP0461	12246	97434	80841	869	15793	82565	61328	731	0.503007	1
-	predicted RNA	1607	2	51	1502	2813	4	0	2184	0.532296	1
-	predicted RNA	559	11	0	1299	809	0	0	1569	0.650028	1
-	MAP0462	75	266	111	28	180	182	108	35	0.437767	1
-	MAP0463	190	215	233	14	66	262	119	7	0.0785328	1
-	MAP0464	70	35	72	6	13	0	71	2	0.0106819	1
-	MAP0465	1862	2917	2475	79	2487	2549	2585	82	0.4834	1
lpqF	MAP0466c	1351	2239	3154	76	1291	2288	2149	61	0.522188	1
-	MAP0467c	1886	7113	8567	690	2290	7075	6884	629	0.489658	1
-	MAP0468	278	308	346	19	302	212	178	14	0.352358	1
mutY	MAP0469c	179	611	405	17	142	586	446	15	0.407607	1
-	MAP0470	1260	13066	20155	621	1351	38365	25740	1080	0.573848	1
-	MAP0471	4298	21604	12233	572	3406	11810	10272	374	0.527242	1
-	predicted RNA	514	0	11	1116	285	0	0	516	0.0470594	1
-	MAP0472c	1268	2370	1377	73	885	1581	1548	51	0.520887	1
radA	MAP0473c	381	840	811	20	714	498	595	21	0.501653	1
lpqE	MAP0474c	1383	2239	1644	148	2378	1510	1830	173	0.528294	1
-	MAP0475	31438	66019	133924	6339	32936	105876	119794	6492	0.502213	1
-	predicted RNA	20061	328	612	6397	22915	457	552	6143	0.504538	1
-	predicted RNA	6163	113	274	2451	5993	92	0	1971	0.501298	1
-	predicted RNA	6482	84	107	1245	4550	137	47	737	0.701227	1
ispD	MAP0476	888	3650	9128	229	539	7083	6642	214	0.489707	1
ispF	MAP0477	108	126	54	11	0	215	178	8	0.367715	1
cysS	MAP0478	1853	5921	6584	133	1976	6142	5994	124	0.485766	1
-	MAP0479	561	2163	2156	66	502	2497	2224	65	0.496668	1
-	MAP0480	216	1147	1719	40	251	1607	1866	46	0.518653	1
-	MAP0481c	145	12	47	3	73	14	48	1	0.0453972	1
-	MAP0482	0	1434	580	13	50	421	569	7	0.210949	1
absR2	MAP0483	141	618	404	13	35	598	336	8	0.255207	1
arsB2	MAP0484c	144	251	379	8	160	223	240	7	0.289501	1
-	MAP0485c	341	462	677	24	245	702	628	21	0.808797	1
-	MAP0486c	144	642	430	20	124	428	524	17	0.388244	1
-	MAP0487c	179	217	178	11	160	501	285	13	0.330629	1
-	MAP0488c	136	148	35	7	135	143	252	9	0.440034	1
-	MAP0489c	158	347	95	10	102	246	158	7	0.216621	1
-	MAP0490	354	575	953	22	270	574	554	15	0.469805	1
-	MAP0491c	251	1479	1166	46	495	1141	898	45	0.490656	1
fadE34	MAP0492	146	392	449	6	123	372	320	4	0.319789	1
-	MAP0493c	144	320	398	20	72	356	215	13	0.158704	1
-	MAP0495c	1387	1871	1563	142	2106	2285	1838	174	0.533101	1
-	MAP0496c	132	440	562	13	194	328	213	9	0.304048	1
-	MAP0497	386	1581	1298	35	540	1598	922	33	0.483811	1
-	MAP0498	270	2385	3662	80	457	3392	2497	80	0.498276	1
-	MAP0499	326	1243	1479	42	84	1304	1282	30	0.784462	1
-	MAP0500	352	251	328	30	427	428	532	37	0.566149	1
nhoA	MAP0501	0	108	328	5	60	206	239	7	0.30294	1
aspB	MAP0502c	36	169	103	3	243	107	102	7	0.0262647	1
fadE33	MAP0503c	164	455	406	14	144	281	287	10	0.243742	1
fadE32	MAP0504c	108	294	444	11	23	225	90	3	0.00221584	1
fadE31	MAP0505c	0	761	932	15	125	606	548	13	0.404586	1
fadD3_1	MAP0506c	40	287	125	4	281	170	29	7	0.0941987	1
fadE30	MAP0507	287	1720	1231	33	355	733	662	20	0.60003	1
-	MAP0508	0	414	261	8	108	178	162	8	0.954459	1
-	MAP0509	466	2208	2162	97	363	2252	2393	93	0.497616	1
fadA6_1	MAP0510	189	2052	1099	32	306	1097	702	22	0.990346	1
-	MAP0511c	78	248	279	10	143	108	154	8	0.567561	1
-	MAP0512c	72	180	143	8	180	102	69	10	0.548938	1
-	MAP0513c	214	579	712	18	118	567	481	12	0.285295	1
-	MAP0515c	108	784	676	20	144	573	235	13	0.263196	1
echA20	MAP0516c	90	329	580	16	68	252	330	10	0.161495	1
-	MAP0517	257	1080	1521	44	360	1088	1287	42	0.490387	1
-	MAP0518	144	1207	570	24	180	653	816	21	0.777227	1
-	MAP0519c	0	466	254	16	0	466	204	14	0.837966	1
-	MAP0520c	0	106	52	3	36	19	113	5	0.322054	1
fadA5	MAP0521c	278	1082	492	21	252	252	232	10	0.122279	1
-	MAP0522	286	4977	2211	64	349	3333	1545	45	0.522909	1
fadE28	MAP0523	75	1456	949	24	217	945	468	17	0.650261	1
fadE29	MAP0524	150	3664	2840	60	121	3034	1751	42	0.518799	1
ltp2_1	MAP0527	108	626	974	17	395	631	877	22	0.708046	1
-	MAP0528	36	72	13	2	72	173	72	5	0.0418354	1
ufaA2	MAP0529c	36	842	573	17	283	504	639	22	0.385501	1
-	MAP0530c	390	1390	1163	22	231	784	999	14	0.751045	1
-	MAP0531	217	1463	1256	44	208	1097	781	30	0.94109	1
-	MAP0532	681	2865	3106	90	886	2093	1350	63	0.525364	1
-	MAP0533	383	3619	2379	68	277	3287	2171	57	0.510672	1
-	MAP0534	374	1496	1298	132	419	1265	1287	121	0.48533	1
-	MAP0535	401	3312	2640	64	661	2492	1845	53	0.511634	1
-	MAP0536	349	1759	1276	53	649	1698	1370	61	0.519646	1
-	MAP0537	421	771	1148	29	324	784	1077	24	0.550913	1
-	MAP0538c	108	177	223	17	158	71	107	13	0.567515	1
-	MAP0539	653	71	108	23	538	72	0	15	0.289857	1
-	MAP0540	108	679	510	29	105	426	642	26	0.410347	1
-	MAP0541c	179	395	418	34	130	390	443	29	0.395087	1
-	MAP0542c	144	711	553	14	133	693	626	14	0.0609513	1
-	MAP0543c	108	397	538	12	144	407	252	9	0.338031	1
-	MAP0544c	192	962	569	20	516	745	408	24	0.980465	1
-	MAP0545	511	2987	2768	72	838	2767	1832	65	0.506543	1
-	MAP0546c	499	1955	1190	65	438	1479	953	49	0.599321	1
-	MAP0547	115	1467	467	18	427	676	574	19	0.648113	1
-	MAP0548c	108	179	96	7	56	142	144	5	0.234879	1
echA19	MAP0549c	703	2863	2085	89	862	2389	2217	85	0.501848	1
fadD19_1	MAP0550	406	3722	1632	40	751	2584	1293	35	0.504348	1
-	MAP0551	0	36	79	1	36	0	0	1	0.351354	1
-	MAP0552	180	383	263	14	252	212	262	14	0.445608	1
ilvX	MAP0553	129	342	384	9	179	337	382	9	0.818346	1
-	MAP0554c	102	320	286	12	150	293	387	14	0.34407	1
-	MAP0555c	0	0	0	0	0	0	24	1	1	1
fadD17	MAP0556c	0	0	0	0	14	0	21	0	1	1
-	MAP0557c	0	0	0	0	0	0	0	0	1	1
-	MAP0558c	57	430	280	10	74	104	125	5	0.0448577	1
fadE26_1	MAP0559c	296	1294	596	24	380	929	644	21	0.498581	1
fdxD	MAP0560	527	11703	6271	1024	689	8431	5139	789	0.503448	1
fabG	MAP0561	1474	4956	5500	168	1916	4837	3970	152	0.492411	1
-	MAP0562	1243	1036	995	79	1031	1927	1550	81	0.4927	1
-	MAP0563	787	2951	2759	99	856	5251	4384	141	0.543923	1
mce4	MAP0564	1044	1835	1540	59	670	1837	2915	58	0.496877	1
-	MAP0565	982	2943	3321	91	825	4159	3786	96	0.48078	1
-	MAP0566	1126	2285	1937	74	559	2854	2909	68	0.507532	1
-	MAP0567	924	2295	2099	52	947	2868	3493	63	0.527072	1
lprN	MAP0568	842	1118	1576	47	541	1837	1937	45	0.494371	1
-	MAP0569	830	966	1469	32	537	1833	1756	31	0.491016	1
-	MAP0570	1750	815	1950	116	1528	2023	2748	123	0.511172	1
-	predicted RNA	348	0	0	1126	314	0	10	864	0.255356	1
-	MAP0571	792	739	848	84	577	1821	1770	104	0.521079	1
-	MAP0572c	1516	9339	5957	350	2552	9156	6471	386	0.468547	1
otsA	MAP0573c	1357	5285	3453	89	1578	4282	3114	78	0.498188	1
-	predicted RNA	666	8547	8297	4489	1235	8001	5227	3803	0.496407	1
-	MAP0575	144	546	384	17	213	429	414	18	0.952218	1
echA13	MAP0576	259	2094	1455	46	324	996	865	28	0.792274	1
-	MAP0577	69	572	356	13	250	465	180	15	0.493793	1
-	MAP0578	226	144	253	14	332	108	36	13	0.448125	1
cpsA	MAP0579c	1296	3671	5484	87	1391	6798	6414	108	0.528312	1
-	MAP0581c	340	713	712	17	428	569	673	16	0.502191	1
bpoA	MAP0582	214	872	647	28	294	534	567	24	0.668898	1
-	MAP0583	593	1318	1623	73	713	1631	1645	78	0.513442	1
-	MAP0584	2143	1466	1551	212	740	12039	5065	392	0.723439	1
-	MAP0585	1085	911	1250	55	252	8585	3327	118	0.793387	1
-	MAP0586c	791	2838	2338	82	384	2100	1367	47	0.891739	1
-	MAP0587	384	1020	890	67	545	732	968	67	0.494576	1
-	MAP0588	989	2534	1813	39	581	2272	2715	34	0.509398	1
-	MAP0589c	753	2150	1350	50	412	2462	1718	44	0.49969	1
-	MAP_t12	0	188	171	50	0	300	266	78	0.137744	1
-	MAP0590	344	72	11	16	467	19	89	18	0.412364	1
phoP	MAP0591	939	12605	9120	346	1151	11004	7400	295	0.499357	1
phoR	MAP0592	2099	4417	5705	119	1367	4298	3434	79	0.546606	1
-	MAP0593c	1416	4855	4194	339	1878	4780	4505	355	0.485131	1
-	MAP0594c	350	2301	2321	142	640	1641	1879	128	0.498469	1
adhB	MAP0595c	1506	13968	7657	234	1859	10419	5614	183	0.507892	1
-	predicted RNA	109	14720	7895	6038	466	13278	7478	5662	0.488376	1
-	MAP0596c	108	5139	3494	164	474	3947	4046	169	0.489803	1
-	MAP0597c	78	1230	768	107	96	911	645	85	0.528779	1
-	MAP0598c	770	4187	3086	72	631	3206	2231	52	0.532654	1
-	MAP0599c	96	1577	688	30	183	636	502	19	0.276836	1
-	MAP0600c	144	1639	858	24	180	644	671	14	0.273772	1
aldA_1	MAP0602	287	1068	641	17	72	1106	204	9	0.17768	1
-	MAP0603	394	2234	1559	67	250	1202	716	34	0.214545	1
-	MAP0604	108	2637	1472	50	366	1889	1581	50	0.485	1
-	MAP0605	108	736	501	36	108	542	425	28	0.359331	1
purD	MAP0606	71	461	649	10	283	418	418	12	0.408211	1
ggtA	MAP0607c	378	1649	1515	27	446	1575	1552	26	0.484678	1
-	MAP0608c	180	719	420	17	282	567	355	17	0.694306	1
-	MAP0609	128	1675	1031	50	163	1270	1648	55	0.506302	1
-	MAP0610c	61	54	84	4	72	18	36	3	0.40601	1
purB	MAP0611	540	2916	2101	47	550	2498	1583	38	0.508773	1
-	MAP0612	855	3811	3915	85	735	3303	3095	67	0.520412	1
-	MAP0613c	216	63	71	13	177	108	42	10	0.337073	1
hemH	MAP0614	749	1359	1007	54	1277	1545	1001	67	0.520184	1
ptrBa	MAP0615	1339	3016	3471	50	893	3003	2387	35	0.532539	1
-	MAP0617	372	239	71	26	194	142	71	13	0.0607696	1
-	MAP0618c	3900	11987	9399	212	3071	11614	9275	180	0.498409	1
-	MAP0619c	544	812	1055	22	383	607	836	15	0.949131	1
-	MAP0621	631	3233	2688	48	547	2963	1967	38	0.518028	1
-	MAP0622c	216	643	485	47	107	406	266	24	0.10792	1
-	MAP0623	144	815	1082	107	144	1494	858	119	0.635767	1
-	MAP0624	121	409	639	20	244	591	751	27	0.319322	1
-	MAP0625	923	4569	3221	451	1033	4178	3686	443	0.484826	1
purQ	MAP0626	925	672	1207	73	659	1240	1120	61	0.489482	1
-	MAP0627c	502	767	1926	85	481	1186	999	67	0.53463	1
-	MAP0628c	1340	2510	1570	102	1671	1937	1640	98	0.5028	1
-	MAP0629c	717	763	761	82	745	854	760	77	0.48564	1
-	MAP0630c	1235	3326	3642	139	961	4752	3155	130	0.48908	1
-	MAP0631c	617	873	925	35	771	1713	1171	46	0.521587	1
pepC	MAP0632	89	133	320	5	196	140	174	6	0.712361	1
-	MAP0633	127	3515	2401	182	675	3079	2372	207	0.5147	1
-	MAP0634c	252	538	106	56	354	1723	536	121	0.120761	1
purL	MAP0635	1702	4788	3957	62	1320	4905	3706	52	0.500171	1
-	MAP0636	0	99	124	3	13	0	108	2	0.266436	1
-	MAP0637	144	107	38	15	103	13	75	9	0.152368	1
purF	MAP0638	3056	8311	7564	157	3720	7949	6373	146	0.487152	1
purM	MAP0639	2479	9798	13014	287	2315	13275	11882	286	0.482859	1
-	MAP0640c	1361	1782	2351	465	1485	2322	2154	457	0.499119	1
-	predicted RNA	112	933	1540	2087	33	1282	1259	1884	0.497774	1
-	predicted RNA	1291	59	3	1366	1047	0	61	939	0.911837	1
-	MAP0641c	602	2233	3205	68	697	2957	2273	64	0.5049	1
pabC	MAP0642	266	671	761	26	212	407	406	16	0.227696	1
-	MAP0643c	1534	4111	3081	172	1536	3732	3524	161	0.492485	1
sseC	MAP0644c	460	7428	4546	445	826	16577	8263	869	0.820432	1
cysA3	MAP0645c	3924	15389	17519	556	3975	41504	27224	939	0.575298	1
-	MAP0646c	555	811	1846	97	776	2192	1519	122	0.520456	1
-	predicted RNA	1754	434	277	1825	1916	366	411	1711	0.499686	1
-	predicted RNA	437	10124	6475	5024	613	14308	11836	7685	0.568817	1
-	predicted RNA	528	0	14	1231	489	4	19	966	0.355664	1
-	predicted RNA	1931	19	26	1284	1447	0	30	809	0.962155	1
thiX	MAP0647c	149	0	36	12	72	72	89	8	0.165218	1
-	MAP0648c	319	200	234	16	712	374	301	29	0.216807	1
-	MAP0649	258	5761	5068	151	486	4438	4116	126	0.501836	1
-	MAP0650	287	948	1129	32	464	1317	1586	44	0.737766	1
phoS2_1	MAP0651	255	928	1303	28	374	2398	1701	46	0.91301	1
pstC2_1	MAP0652	215	360	466	15	226	894	607	21	0.364048	1
pstA1_1	MAP0653	728	1263	1617	58	983	3705	2729	98	0.618643	1
phoT	MAP0654	942	5065	4018	157	1250	7094	5720	207	0.531556	1
phoY2_2	MAP0655c	2400	10735	7209	385	2887	8413	7047	347	0.493351	1
-	MAP0656c	2896	6231	6955	112	3051	6345	6521	104	0.489167	1
-	predicted RNA	299	2228	2119	3368	154	3131	1956	3379	0.492238	1
-	MAP0657c	825	6773	6589	143	1453	5069	2946	103	0.506474	1
desA1	MAP0658c	3339	83571	37028	1276	8328	36488	21561	776	0.581399	1
-	predicted RNA	95	5133	3921	8593	36	5223	3790	8183	0.500072	1
-	MAP0659c	451	901	751	50	415	1039	543	43	0.536773	1
-	MAP0660	185	226	286	10	221	369	353	12	0.384863	1
-	MAP0661c	137	2711	2715	146	976	3411	2746	214	0.539794	1
-	MAP0662c	569	1217	1093	83	516	1599	1543	90	0.518552	1
-	MAP0663	390	298	459	25	315	540	355	21	0.416881	1
-	MAP0664c	2676	10440	5897	210	2850	8690	6182	188	0.49406	1
-	MAP_t13	928	14024	4648	2932	1441	6406	3396	1842	0.578504	1
-	MAP_t14	44	942	829	265	104	679	475	194	0.328522	1
-	MAP_t15	122	2625	846	515	133	1774	596	354	0.992662	1
-	MAP_t16	217	484	269	196	135	280	289	126	0.200947	1
-	MAP0665c	987	985	1078	63	1250	956	666	59	0.492652	1
-	MAP0666c	1023	2805	2835	139	836	1976	1096	81	0.830581	1
-	MAP0668	141	1026	539	15	184	386	251	8	0.196655	1
-	predicted RNA	783	1554	5173	2674	636	7338	7473	4615	0.604449	1
-	predicted RNA	1373	378	860	1687	855	1547	1620	1620	0.496145	1
-	predicted RNA	114	1248	4956	1982	86	8594	8585	4995	0.36456	1
-	predicted RNA	225	2151	4805	1427	448	12267	10801	4327	0.10453	1
-	predicted RNA	1014	307	1261	1901	265	1389	1284	1305	0.801758	1
cspA_2	MAP0669	6346	48375	49047	5875	8438	110926	74288	10057	0.581891	1
-	predicted RNA	14834	179	71	6031	25434	353	175	8700	0.551867	1
-	predicted RNA	1164	14	0	1260	2222	200	28	2082	0.774891	1
-	predicted RNA	1245	0	0	1343	1094	0	0	990	0.7282	1
lpqR	MAP0670	702	955	993	57	1425	1878	1091	91	0.590215	1
-	MAP0671	326	356	105	15	354	418	371	17	0.414354	1
-	MAP0672c	72	251	180	8	85	121	0	4	0.0608097	1
-	MAP0673	303	1537	1495	25	619	1825	1359	30	0.520506	1
mcmA2	MAP0674	53	275	419	20	183	131	81	15	0.392828	1
-	MAP0675	100	453	610	14	237	482	243	14	0.573608	1
-	MAP0676	105	384	498	11	373	751	406	20	0.236141	1
-	MAP0677c	324	1554	571	24	288	892	538	17	0.754552	1
-	MAP0678c	98	897	254	45	180	396	466	43	0.534256	1
fdxB	MAP0679c	93	646	464	41	72	404	389	29	0.265259	1
-	MAP0680	142	393	323	8	142	178	144	5	0.137195	1
-	MAP0681	58	537	376	12	66	461	207	9	0.234454	1
-	MAP0682	108	542	395	11	183	532	356	12	0.901519	1
-	MAP0683	48	412	142	9	116	159	247	9	0.844408	1
-	MAP0684c	180	461	208	14	262	252	141	12	0.405872	1
-	MAP0685	57	358	107	12	36	67	107	5	0.0185426	1
-	MAP0686	230	892	370	17	195	484	339	11	0.282556	1
-	MAP0687	30	119	78	3	36	156	138	4	0.389266	1
-	MAP0688	59	105	91	4	0	142	57	2	0.0554496	1
narL_1	MAP0689c	35	2107	1335	54	205	1353	1196	47	0.491997	1
-	MAP0690	196	440	418	11	174	337	288	8	0.317706	1
-	MAP0691c	149	411	310	7	33	287	551	6	0.310642	1
-	MAP0692c	72	304	264	11	72	87	79	5	0.0299099	1
-	MAP0693	214	289	612	18	159	380	695	17	0.505791	1
mhpA	MAP0694	396	957	1281	20	497	878	516	15	0.754216	1
mhpB	MAP0695	108	467	394	12	178	395	249	11	0.428679	1
-	MAP0696	321	1444	1210	21	648	915	1833	26	0.520427	1
-	MAP0697	504	7200	4436	101	776	7823	4953	111	0.517713	1
-	MAP0698	311	1121	915	37	238	952	1032	31	0.519199	1
-	MAP0699	412	2282	2040	57	529	2427	1880	57	0.494623	1
-	MAP0700	97	438	93	10	240	137	413	14	0.204757	1
-	MAP0701c	108	566	610	9	102	288	450	6	0.254043	1
-	MAP0702	0	354	36	4	71	45	65	3	0.563721	1
-	MAP0703	0	446	243	10	36	262	143	7	0.34246	1
-	MAP0704	288	1329	850	24	334	758	621	17	0.924142	1
-	MAP0705	504	4479	2196	70	465	2946	2075	52	0.52226	1
-	MAP0706	0	994	783	15	201	1211	597	19	0.601451	1
-	MAP0707	36	786	402	11	72	613	397	10	0.428196	1
-	MAP0708	36	388	247	3	108	555	213	4	0.211038	1
-	MAP0709	234	338	108	14	101	287	167	8	0.139657	1
-	MAP0710c	432	1097	690	37	720	746	483	37	0.494802	1
-	MAP0711c	561	1642	1621	60	632	2922	2180	79	0.525168	1
-	MAP0712c	1943	2213	2319	167	2253	2982	2567	178	0.479713	1
-	MAP0713	36	286	554	8	92	916	344	12	0.24768	1
-	MAP0714c	176	72	36	25	169	145	36	23	0.946023	1
-	MAP0715c	72	180	82	7	108	219	209	10	0.215856	1
-	MAP0716c	97	707	814	17	156	964	908	21	0.687311	1
-	MAP0717c	180	644	370	35	230	398	578	36	0.936227	1
-	MAP0718c	243	2055	1341	34	376	1942	1497	36	0.482059	1
-	MAP0719c	92	4096	3004	226	652	2895	2211	206	0.5058	1
-	MAP0720c	685	9583	5427	134	1958	6723	3935	122	0.491399	1
-	MAP0721c	304	2397	1798	97	353	1505	1597	76	0.508428	1
-	MAP0722	680	8771	3170	107	1124	5008	3019	83	0.503389	1
fadE12_1	MAP0723	321	1641	1526	36	636	1778	1104	39	0.481993	1
fadA6_2	MAP0724	249	1801	1290	33	313	977	739	22	0.855119	1
-	MAP0725	47	238	323	11	77	83	108	6	0.0859897	1
-	MAP0726	14	193	365	11	36	44	120	5	0.0189045	1
-	MAP0727	264	1353	1210	27	527	1647	861	30	0.515112	1
-	MAP0728	48	139	253	19	243	346	153	38	0.05474	1
-	MAP0730c	348	5814	3037	82	784	1869	1395	44	0.987416	1
-	MAP0731c	0	174	196	4	51	220	71	5	0.753923	1
-	MAP0732c	72	298	126	6	72	133	271	6	0.984925	1
-	MAP0733c	106	383	237	5	238	174	310	6	0.344144	1
-	MAP0734	324	66	102	30	817	162	33	60	0.170394	1
-	MAP0735	180	767	1713	29	204	896	1394	27	0.495095	1
-	MAP0736	16	156	421	8	36	465	318	11	0.314061	1
-	MAP0737	412	90	288	18	542	120	151	18	0.907875	1
-	MAP0738c	533	1279	1223	32	499	961	1041	25	0.527664	1
-	MAP0739	317	252	144	30	253	557	471	36	0.397297	1
-	MAP0740c	400	2778	2937	82	1057	1909	2171	80	0.499102	1
-	MAP0741c	144	5978	7317	412	542	3323	6119	328	0.502843	1
-	MAP0742c	1176	15992	10099	262	2864	8703	5941	194	0.517876	1
-	MAP0743c	316	3263	3275	69	559	2243	1692	49	0.518707	1
-	MAP0744c	72	72	349	7	69	108	53	3	0.010187	1
-	MAP0745c	36	999	237	25	36	676	192	17	0.232808	1
-	MAP0746	72	239	165	9	107	157	189	9	0.876122	1
-	MAP0747	0	433	288	6	72	151	296	6	0.855956	1
-	MAP0748	36	410	251	6	147	358	215	8	0.366214	1
-	MAP0749c	36	200	127	3	36	313	34	3	0.8478	1
-	MAP0750c	504	1169	1410	75	645	1354	1350	79	0.483013	1
-	MAP0751c	1028	2780	2955	103	1566	2550	2455	104	0.492282	1
-	MAP0752c	252	1513	1413	30	267	2312	1813	38	0.521175	1
-	MAP0753c	151	1165	551	109	122	1428	593	113	0.736556	1
-	MAP0754c	36	766	330	17	116	1200	502	27	0.261699	1
aldA_2	MAP0755	163	1505	968	19	347	1669	1204	24	0.553634	1
-	MAP0756	344	1263	821	26	841	1755	1733	47	0.699788	1
-	MAP0757	575	2108	1632	72	850	2724	2375	94	0.524304	1
-	MAP0758	1322	2855	3508	127	1175	4101	4614	141	0.52344	1
-	MAP0759	2475	6229	6776	168	2931	8413	8559	198	0.458966	1
-	MAP0760	1948	4723	6397	173	3043	7477	8708	240	0.555936	1
-	MAP0761	1585	6721	5692	158	2380	8332	8283	206	0.547733	1
-	MAP0762	1549	3195	4102	175	1328	5142	4482	184	0.483722	1
-	MAP0763	267	249	803	29	337	780	1197	44	0.451545	1
-	MAP0764	144	209	455	9	144	475	558	11	0.372088	1
-	MAP0765	575	354	675	16	576	1569	1020	23	0.865642	1
-	MAP0766c	1322	9858	6111	388	2443	8294	5467	386	0.47869	1
-	predicted RNA	2403	591	364	2130	3514	383	323	2499	0.528513	1
-	predicted RNA	2324	32	0	2097	2384	0	0	1799	0.510338	1
-	MAP0767c	590	640	1180	56	835	892	1573	71	0.520955	1
-	MAP0768c	682	3626	3062	100	1241	3721	2980	111	0.522565	1
-	MAP0769	3620	9810	11379	795	7479	14651	13492	1153	0.546069	1
-	predicted RNA	2803	29	158	2439	3721	10	50	2677	0.52145	1
-	MAP0770c	526	289	2730	93	793	433	640	61	0.920794	1
-	MAP0774c	563	3485	6386	86	558	3572	4219	67	0.512532	1
-	MAP0775	1071	2257	1996	105	873	1299	1537	71	0.538553	1
-	MAP0776c	1222	1089	1288	143	1047	1637	1159	126	0.503291	1
-	MAP0777c	574	2690	1688	82	965	2823	2030	98	0.518295	1
-	MAP0778	355	1780	1236	79	828	1732	1515	104	0.522158	1
-	MAP0779	675	10700	3587	136	1341	7422	4428	127	0.489469	1
fadD3_2	MAP0780	216	797	540	14	108	752	515	10	0.350634	1
fadD16	MAP0781	180	321	163	16	330	362	192	22	0.308822	1
-	MAP0782	134	19	69	28	180	38	51	31	0.683681	1
pdc	MAP0783c	1134	4490	3984	72	1088	3103	3068	54	0.51906	1
-	MAP0784	2265	25045	13703	1037	3604	29071	20256	1315	0.533334	1
far	MAP0785	266	2089	1307	39	562	2444	1661	51	0.521944	1
-	MAP0786	2721	9119	11164	636	3871	22988	24650	1258	0.580096	1
-	MAP0787	299	2042	2613	126	560	4865	5230	256	0.908756	1
-	MAP0788c	395	1640	1856	41	573	676	841	26	0.96567	1
fadA_1	MAP0789	6774	36742	24617	690	11119	25134	17266	593	0.521845	1
-	predicted RNA	2415	192	126	2033	3791	96	81	2618	0.538984	1
fadB_1	MAP0790	16874	110657	97411	1237	24179	92434	68724	1047	0.511836	1
-	predicted RNA	578	0	0	1247	740	0	3	1342	0.530955	1
-	predicted RNA	1919	54	164	1839	2955	0	21	2300	0.525457	1
-	MAP0791c	315	791	650	41	260	1064	442	35	0.904538	1
-	MAP0792c	375	658	576	28	659	543	723	35	0.889733	1
-	MAP0793c	215	334	143	9	321	203	182	10	0.711748	1
-	MAP0794	256	333	644	33	144	513	812	31	0.470234	1
-	MAP0795	202	635	728	21	348	550	364	19	0.447144	1
-	MAP0796c	98	1493	680	84	396	410	764	77	0.532177	1
-	MAP0797	36	179	205	11	72	225	107	11	0.921103	1
-	MAP0798	360	1073	413	22	211	585	520	14	0.28166	1
-	MAP0799c	828	4869	5035	77	880	4818	4585	71	0.494546	1
-	MAP0800c	471	2151	1633	23	944	1946	1842	28	0.517901	1
-	MAP0801	1199	1383	1574	261	1468	1476	1411	260	0.496765	1
moaC	MAP0802	626	1168	1956	99	144	1549	1118	56	0.678573	1
mog	MAP0803	211	540	694	40	245	425	475	32	0.383847	1
moaE2	MAP0804	340	658	656	57	371	634	434	48	0.919148	1
-	MAP0805c	2206	3787	4602	209	1927	1340	1825	112	0.786343	1
-	predicted RNA	4598	18931	14318	4894	4969	7983	9570	3160	0.52861	1
-	predicted RNA	1315	56	0	1346	881	0	0	747	0.412723	1
-	predicted RNA	2702	33	0	2193	2625	0	2	1783	0.52149	1
moaD2	MAP0806c	608	826	1720	163	865	1282	1744	192	0.517762	1
-	MAP0807c	509	864	1966	73	441	1146	1750	66	0.486938	1
-	MAP0808	252	36	0	17	214	0	36	13	0.292622	1
-	MAP0809c	477	1575	2596	143	562	2568	2377	158	0.512458	1
cspB	MAP0810	1452	11129	6762	542	1189	7020	5223	367	0.515964	1
fadE10	MAP0811	822	1915	1185	29	431	5014	2471	43	0.536527	1
-	MAP0812	503	1600	2312	56	396	3213	2485	66	0.517682	1
-	MAP0813c	108	287	360	10	180	429	368	13	0.325166	1
-	MAP0814c	1006	379	977	93	576	494	671	54	0.666815	1
-	MAP0815c	466	1730	1967	31	424	1723	1265	24	0.513218	1
-	MAP0816	885	3499	2787	98	600	2096	1649	57	0.816257	1
-	MAP0817c	452	1260	260	63	395	576	107	36	0.23869	1
-	MAP0818c	114	376	175	33	216	395	285	45	0.255395	1
-	MAP0819	193	953	650	51	258	882	600	50	0.537549	1
-	MAP0820	291	1495	1044	40	208	939	1154	30	0.73316	1
-	MAP0821	446	502	541	83	276	389	570	57	0.363905	1
-	MAP0822c	1813	22430	11294	516	1653	11236	9596	329	0.525586	1
serC	MAP0823c	656	3868	3211	82	1331	3473	2865	88	0.48225	1
-	MAP0824	5041	195444	34541	2339	6837	101746	44835	1559	0.537233	1
-	predicted RNA	2433	0	0	2072	4037	20	0	2890	0.545413	1
fprB	MAP0825	1339	10420	4296	111	1826	5879	3055	80	0.504876	1
-	MAP0826c	274	814	341	42	396	603	304	41	0.478098	1
citA	MAP0827c	325	2522	2230	52	466	1193	1348	34	0.896193	1
pdxH	MAP0828	412	2586	2167	92	768	3193	1815	105	0.514282	1
gltA	MAP0829	5256	26456	25075	535	9141	22534	16282	487	0.51383	1
-	MAP0830c	1262	515	980	36	1115	872	986	31	0.497063	1
-	MAP0831c	36	587	1052	68	0	1351	1046	89	0.594515	1
IS1601_B_1	MAP0832c	488	1242	755	29	265	966	658	18	0.727165	1
-	MAP0833c	887	2213	1476	48	885	1322	1357	37	0.505884	1
-	MAP0834c	805	2888	2201	110	727	2505	2143	94	0.51183	1
-	MAP0835c	0	283	81	2	0	0	36	0	8.51472e-20	1
-	MAP0836	12	1400	142	12	0	284	21	2	2.25338e-10	1
-	MAP0837	108	1135	304	8	284	268	216	5	0.313414	1
-	MAP0838c	0	0	0	0	36	0	0	2	1	1
accD3	MAP0839c	126	525	308	8	72	359	200	5	0.137111	1
echA6	MAP0840	712	2168	1979	89	696	2158	1504	75	0.50524	1
-	MAP0841	518	1381	1497	41	612	1359	1338	39	0.486103	1
-	MAP0842	420	1094	1929	28	839	1787	1548	35	0.519935	1
ctpE	MAP0843	792	1528	2330	27	956	2370	1940	28	0.508528	1
-	MAP0844	480	1213	735	185	483	822	503	138	0.829873	1
-	MAP0845	230	4552	2246	162	396	2862	2132	130	0.51473	1
-	MAP0846	346	609	303	46	248	454	291	32	0.300023	1
-	MAP0849c	1027	820	915	41	1520	1053	1117	51	0.520819	1
-	MAP0850c	250	2231	1438	37	417	2143	1850	43	0.517023	1
-	MAP0851	36	108	79	3	127	392	261	11	0.000674968	1
-	MAP0852	577	2471	4083	158	685	5085	5007	219	0.540201	1
-	MAP0853	474	828	1445	58	323	1863	1219	59	0.482398	1
-	MAP0854	2763	8467	14444	207	4351	19481	15946	298	0.544914	1
-	MAP0855	1989	12249	16301	378	4358	20241	17652	525	0.542302	1
-	MAP0856c	2015	9631	5141	123	2617	8442	6817	128	0.475316	1
-	MAP0858	1234	810	357	93	1177	768	711	85	0.491674	1
-	MAP0859c	1096	5044	7277	266	1652	5385	5599	255	0.487921	1
-	MAP0860c	2458	15854	12681	413	2404	13579	11957	359	0.498873	1
-	MAP0861	357	788	691	77	184	1196	470	61	0.884125	1
-	MAP0862	2170	3397	5247	147	2096	5242	6040	157	0.47758	1
-	MAP0863	434	2777	2589	101	732	5659	3171	157	0.554687	1
-	MAP0864	61	611	385	28	104	1367	1044	62	0.107644	1
-	MAP0865	432	2044	1860	42	662	3392	2219	57	0.526726	1
-	MAP0866	508	2069	2293	75	1084	4270	3113	127	0.571877	1
-	MAP_t17	36	319	142	78	82	320	72	80	0.825537	1
-	MAP0867c	1181	6412	5540	194	1670	6195	4786	188	0.487427	1
-	MAP0868c	670	3931	3742	92	1210	4949	3497	107	0.526907	1
nramp	MAP0869c	594	1289	1649	38	997	1448	1369	43	0.514964	1
-	MAP0870c	0	809	286	10	0	319	223	4	0.0673508	1
-	MAP0871c	191	324	261	15	237	323	87	13	0.371149	1
phoS2_2	MAP0872	1586	4133	4917	129	1800	5859	3435	125	0.489125	1
pstC2_2	MAP0873	552	1269	2495	58	706	2124	2383	65	0.514366	1
pstA1_2	MAP0874	532	504	1252	39	569	1039	633	35	0.491996	1
-	MAP0875c	1305	8415	7926	229	1717	11822	8620	273	0.543294	1
-	MAP0876c	108	497	468	14	214	353	435	15	0.990454	1
-	MAP0877c	324	1202	890	22	433	579	716	17	0.770847	1
-	MAP0878c	343	1187	917	37	237	757	589	22	0.374823	1
-	MAP0879c	1657	6371	6180	117	1715	2188	1797	56	0.865088	1
-	MAP0880	466	3039	1689	27	1236	2117	1573	30	0.513512	1
-	MAP0881	604	913	889	19	848	903	631	19	0.482935	1
-	MAP0882c	37	395	250	8	194	213	214	10	0.351367	1
echA12_1	MAP0883	1718	4332	9364	229	1022	8686	9490	244	0.472247	1
-	MAP0884c	417	1266	1668	50	491	1367	1240	45	0.485914	1
-	MAP0885c	457	3217	2491	94	512	2573	1773	74	0.513711	1
-	MAP0886c	1563	2813	1141	97	1108	1586	2536	78	0.523654	1
-	MAP0887c	5966	29106	2172	534	6906	11042	6471	388	0.532819	1
-	predicted RNA	1331	2	31	1400	1737	0	0	1522	0.517239	1
-	predicted RNA	418	0	0	1127	329	0	0	744	0.198409	1
-	predicted RNA	1517	3377	339	2929	1445	2147	1370	2544	0.514949	1
-	MAP0888	324	1146	1104	40	242	1037	1155	35	0.500923	1
-	MAP0889	227	1381	1831	46	550	2014	1567	58	0.521539	1
-	MAP0890	490	2138	1358	66	653	2162	1464	70	0.488139	1
pgi	MAP0891c	1439	4226	2830	70	1667	3193	2399	60	0.498437	1
-	MAP0892c	1260	6325	7002	551	1630	6954	5548	524	0.486156	1
-	predicted RNA	359	2282	2787	2765	316	2281	2433	2438	0.502863	1
uvrD	MAP0893	1718	5780	6063	75	2463	5809	4990	75	0.481551	1
-	MAP0894c	685	5359	4192	190	764	4194	3860	162	0.498494	1
-	MAP0895c	3474	10819	9687	284	7236	6065	5885	280	0.48456	1
sucC	MAP0896	3107	9343	5765	206	2984	4989	3658	136	0.520641	1
sucD	MAP0897	1989	7390	6145	223	3130	3234	3780	172	0.504353	1
-	MAP0898	472	693	929	20	498	425	651	16	0.844892	1
-	MAP0899c	94	713	318	15	35	430	227	8	0.105278	1
-	MAP0900	1224	5189	4453	153	1331	3873	2985	116	0.505957	1
-	MAP0901	456	2324	2549	46	835	3063	2215	53	0.516936	1
purN	MAP0902	504	3708	3937	149	875	4346	2730	147	0.493728	1
purH	MAP0903	1638	2387	2166	61	1277	2138	2175	48	0.524422	1
-	MAP0904	3821	51602	14276	1039	10124	36440	16564	1062	0.491814	1
-	predicted RNA	1097	34	0	995	3914	34	0	2962	0.0690516	1
-	MAP0905	2522	7544	8075	173	3400	6353	4681	144	0.49901	1
-	MAP0906	1629	6181	11952	121	2802	9420	8250	127	0.47225	1
-	MAP0907	816	3589	5258	138	705	4121	4187	120	0.495884	1
-	MAP0908c	2289	3625	2955	220	4167	5540	5128	344	0.546991	1
echA7	MAP0909c	167	638	422	20	540	607	524	32	0.268747	1
fadE12_2	MAP0910c	557	3576	2067	63	585	3001	1604	52	0.51345	1
accA2	MAP0911c	452	6629	4472	63	749	6602	3536	59	0.493268	1
accD2	MAP0912c	559	2836	2969	48	1098	3358	2699	56	0.522674	1
fadE13	MAP0913c	324	1762	1940	42	291	1331	1158	28	0.84999	1
-	MAP0914c	385	1218	1146	21	427	1497	981	20	0.486413	1
rpmF	MAP0915	266	2054	1820	275	83	1489	1171	164	0.732987	1
-	MAP0916	1793	3051	8311	258	1195	6085	6359	229	0.492916	1
-	MAP0917	1707	4599	10165	136	904	7876	6831	111	0.499975	1
-	MAP0918	2303	9575	13483	212	2871	11827	8569	190	0.492245	1
moaB2	MAP0919	1284	6299	6911	316	2456	6092	6116	339	0.471914	1
mscL	MAP0920c	748	4968	2854	224	1098	3637	2434	196	0.506691	1
-	predicted RNA	3040	17	0	2593	3684	0	22	2640	0.4842	1
-	MAP0921c	1762	1641	792	119	3255	897	439	148	0.535312	1
-	MAP0922c	346	1446	1165	115	401	782	481	71	0.636886	1
-	MAP0923c	36	234	106	6	36	143	89	4	0.314521	1
galU	MAP0924	1807	23177	15658	494	2363	15883	13795	396	0.519411	1
moeA	MAP0925	582	5252	2809	77	1094	3637	2422	69	0.504758	1
rimJ	MAP0926	601	1986	2113	93	923	1944	2122	101	0.510947	1
-	MAP0927	2914	42550	18597	625	2132	13565	9615	255	0.525146	1
-	MAP_t18	439	10586	11775	3326	291	13629	8539	3086	0.490073	1
-	MAP0928	132	2157	1999	304	154	2156	1850	288	0.486437	1
-	MAP0929	305	242	390	95	185	374	426	76	0.364882	1
-	MAP0930	109	292	441	17	82	561	771	25	0.29764	1
-	MAP0931	259	310	251	28	286	371	265	28	0.856256	1
-	MAP0932c	186	538	289	22	373	802	560	37	0.251317	1
-	MAP0933	144	153	177	6	180	197	142	6	0.981033	1
-	MAP0934	287	499	144	13	199	1856	894	28	0.145998	1
-	MAP0935	393	1027	1012	32	223	1437	1128	30	0.493736	1
gmhA	MAP0936	233	576	488	30	108	635	536	23	0.369326	1
-	MAP0937	108	72	331	13	72	143	187	9	0.240918	1
-	MAP0938	265	439	340	16	793	482	519	31	0.18001	1
-	MAP0939	72	105	72	5	42	72	169	4	0.754835	1
-	MAP0940	252	304	688	27	466	490	305	30	0.602499	1
-	MAP0941	382	35	72	25	125	371	118	15	0.136857	1
arcA	MAP0942	576	2063	2403	53	328	2740	2138	47	0.502916	1
-	MAP0943c	544	923	1123	25	426	1236	1671	26	0.480914	1
-	MAP0944	108	821	605	21	159	537	517	17	0.391099	1
pabB	MAP0945c	553	1978	2269	47	431	1553	1675	34	0.55874	1
-	MAP0946c	105	198	179	7	71	323	177	7	0.931512	1
-	MAP0947c	58	338	230	6	50	72	0	1	9.04175e-05	1
-	MAP0948	1257	1432	1954	44	999	2332	2901	46	0.509001	1
-	MAP0949	1419	2496	2381	51	1485	2759	2836	52	0.48865	1
-	MAP0950c	218	494	154	16	176	327	345	14	0.404041	1
-	MAP0951	288	815	458	13	255	573	759	12	0.876485	1
-	MAP0952	1366	3761	2290	71	1182	3296	3319	67	0.491431	1
-	MAP0953	934	4067	3712	73	774	5137	5426	85	0.527418	1
-	MAP0954	282	544	335	17	263	775	867	23	0.567166	1
-	MAP0955	174	265	222	11	144	317	352	11	0.91989	1
-	MAP0956	363	1471	1246	23	563	1990	1845	31	0.523272	1
-	MAP0957c	333	621	578	25	288	814	725	26	0.494034	1
-	MAP0958c	555	1069	588	29	325	1343	1602	33	0.515123	1
-	MAP0959	144	294	86	18	42	249	76	9	0.0548165	1
CpsH	MAP0960	69	70	0	5	36	37	175	6	0.73503	1
-	MAP0961c	70	225	154	5	68	359	180	6	0.48491	1
-	MAP0962c	83	1051	358	9	115	648	755	9	0.601989	1
-	MAP0963c	177	991	608	14	180	895	787	14	0.6052	1
-	MAP0964c	169	251	194	6	314	285	161	8	0.310079	1
-	MAP0965c	72	175	217	11	104	426	325	17	0.126006	1
-	MAP0966c	36	36	36	1	102	144	142	4	0.00433442	1
-	MAP0967	3144	1659	934	104	1390	1930	1207	56	0.791854	1
-	MAP0968	650	1167	2531	82	355	1469	2207	65	0.50018	1
cprA	MAP0969	358	431	1072	39	251	958	741	33	0.649448	1
-	MAP0970	1030	3874	2625	47	1129	2686	2280	38	0.520489	1
-	MAP0971	291	251	182	13	403	360	380	18	0.35389	1
metG	MAP0972c	1606	3791	5582	95	1925	5432	5170	101	0.482024	1
-	MAP0973	325	780	1567	40	288	751	1128	31	0.710185	1
-	predicted RNA	229	5117	5260	3145	586	6258	4888	3512	0.523299	1
-	MAP0974	3702	9077	9580	277	6985	10766	7460	330	0.52746	1
ksgA	MAP0975	1207	844	2647	79	2343	1652	1881	103	0.539609	1
-	MAP0976	953	998	1091	54	926	836	873	44	0.492212	1
pks16	MAP0977	2197	21616	14413	265	3354	14565	11841	216	0.515218	1
pth	MAP0978c	371	211	321	30	180	327	160	16	0.138857	1
rplY	MAP0979c	940	3026	1936	121	959	1988	1780	96	0.517667	1
-	MAP0980c	72	65	174	5	144	319	616	15	0.00514406	1
lpqT	MAP0981c	1002	826	2249	98	982	991	1900	85	0.503602	1
arsC	MAP0982c	1513	2145	3508	308	1639	1809	2426	251	0.514219	1
prsA	MAP0983c	2185	12969	8107	287	2493	10212	6457	235	0.505506	1
glmU	MAP0984c	1584	3390	3019	78	1147	2523	2932	58	0.523766	1
-	MAP_t19	11	213	174	59	0	67	238	44	0.408434	1
-	MAP0985	513	2987	3227	130	618	2793	2308	109	0.514125	1
lysA_1	MAP0986c	108	108	16	3	180	0	0	3	0.887365	1
mfd	MAP0987	1846	6546	8980	59	1773	8372	6371	52	0.491467	1
-	MAP0988	424	1770	2783	60	817	2645	2504	73	0.519656	1
-	predicted RNA	96	3458	3841	2879	147	2592	2505	2040	0.51971	1
lpqU	MAP0989	698	3313	3163	111	390	3540	3327	99	0.511733	1
eno	MAP0990	1741	7264	3618	127	1590	4162	3630	93	0.505783	1
-	MAP0991	548	429	1032	48	511	321	348	30	0.476835	1
-	MAP0992	321	1842	3961	145	674	2849	3287	164	0.516269	1
-	MAP0993	661	3163	5156	113	1227	4281	4750	130	0.526505	1
-	MAP0994	125	99	123	19	109	251	143	20	0.732317	1
kdpE	MAP0995c	388	882	757	42	396	677	746	36	0.561954	1
kdpD	MAP0996c	1285	4411	2654	43	1886	4553	2806	47	0.521703	1
kdpC	MAP0997c	144	596	215	14	36	476	369	10	0.266472	1
-	MAP0998c	36	72	71	4	72	144	72	6	0.201353	1
-	MAP0999c	210	753	249	10	312	1283	474	16	0.310479	1
kdpA	MAP1000c	354	924	214	13	321	3660	1176	32	0.0942199	1
-	MAP1001c	3546	1036	4423	112	1861	19009	15106	252	0.786521	1
-	MAP1002c	3606	3585	13569	385	2133	49191	38763	1202	0.322454	1
-	predicted RNA	465	9256	5562	4544	1017	8002	6310	4711	0.479666	1
-	predicted RNA	14420	143164	72055	7639	28738	163227	103272	9929	0.545566	1
-	MAP_t20	6	7	1	3	0	33	0	4	0.62518	1
-	MAP1004	439	641	817	24	391	960	974	24	0.501887	1
-	MAP1005	288	1125	687	34	252	1028	592	28	0.857559	1
-	MAP1006	267	303	470	21	333	623	456	25	0.466352	1
-	MAP1007	435	530	541	21	349	1260	802	25	0.744451	1
fadD14	MAP1008	365	4130	2789	49	1150	3686	2471	55	0.520108	1
-	MAP1009	43	420	160	15	195	457	323	27	0.0887548	1
-	MAP1010	421	429	285	23	123	636	493	16	0.308388	1
-	MAP1011	180	104	186	10	123	84	218	7	0.282645	1
-	MAP1012c	253	1022	642	23	213	606	621	16	0.497096	1
lpqV	MAP1013c	108	427	271	23	125	349	355	22	0.989467	1
-	MAP1014	282	725	592	38	58	1598	1518	55	0.629159	1
-	MAP1015	230	450	85	28	329	657	406	43	0.292929	1
-	MAP1016c	1073	3840	4450	67	1703	2927	2778	57	0.496699	1
echA8_1	MAP1017c	610	3261	2533	98	818	1803	1494	69	0.520541	1
echA9	MAP1018c	466	5555	3799	103	806	4060	1870	75	0.529925	1
-	predicted RNA	795	863	1799	2546	553	1558	2312	2602	0.491287	1
-	MAP1019	2179	12976	9280	346	2118	9996	5277	241	0.520111	1
-	MAP1020c	283	750	673	62	171	590	519	41	0.294306	1
-	MAP1021c	1486	9140	7414	255	1624	8029	6694	226	0.491597	1
-	MAP1022c	426	2941	2565	71	373	2580	2539	63	0.505409	1
cysM2	MAP1024	250	3257	2124	44	490	2432	1986	40	0.500355	1
pra	MAP1025	1803	6905	4762	242	2685	4297	2738	195	0.498752	1
metB	MAP1026	2257	1236	1223	84	1268	1262	1246	51	0.596153	1
greA	MAP1027c	3035	23347	17464	1030	2278	23090	18669	963	0.51488	1
-	predicted RNA	1620	0	134	1496	1656	127	166	1332	0.49437	1
-	MAP1028c	102	179	446	23	67	207	267	15	0.186888	1
-	MAP1029	1133	4368	5105	150	1053	5310	4009	135	0.496444	1
-	MAP1030	3166	9063	8837	378	4374	10483	8387	406	0.471055	1
speE	MAP1031c	650	324	263	17	537	295	114	11	0.462345	1
-	MAP1032c	0	105	72	3	0	102	246	7	0.0635673	1
-	MAP1033	3516	1577	746	112	2179	1589	1227	71	0.538857	1
-	MAP1034c	70	36	36	5	36	36	72	4	0.316046	1
-	MAP1035c	236	1071	487	37	132	474	456	21	0.192885	1
-	predicted RNA	0	1443	2157	2064	9	2121	2465	2591	0.520372	1
ruvC	MAP1036	235	3311	3412	134	171	2823	3574	122	0.507091	1
ruvA	MAP1037	168	360	351	21	6	348	300	11	0.0903107	1
ruvB	MAP1038	288	725	571	21	180	429	501	13	0.262342	1
-	MAP1039	2152	2063	2495	123	781	12358	7632	229	0.715452	1
fadD9	MAP1040c	358	3143	1772	17	321	1179	1163	9	0.509962	1
gabT	MAP1041c	432	1563	1550	33	819	1420	1363	37	0.516026	1
yajC	MAP1042	296	512	543	62	251	762	616	62	0.490364	1
secD	MAP1043	1990	5405	6090	99	2021	4644	5121	84	0.496681	1
secF	MAP1044	1277	2267	3782	79	1282	2764	2625	67	0.50922	1
-	MAP1045	380	1893	2073	31	234	1752	1847	25	0.492678	1
relA	MAP1047	2698	27199	21665	245	3161	18754	15374	179	0.546637	1
-	MAP1048c	144	216	215	9	92	584	698	15	0.152475	1
pknE	MAP1049c	432	1129	1220	22	537	1096	1281	23	0.482355	1
ppiB	MAP1050c	898	8867	5150	179	857	6272	3727	128	0.506671	1
-	MAP1051	670	1941	1757	90	543	1292	779	53	0.828972	1
hisS	MAP1052	591	2333	2479	54	243	1725	1508	30	0.759882	1
-	MAP1053	668	948	839	31	1182	907	788	38	0.521328	1
-	MAP1054	136	215	141	7	229	160	72	8	0.887706	1
-	MAP1055c	216	250	178	7	156	164	214	5	0.215831	1
-	MAP1056	1121	2333	1244	147	1744	2948	2201	201	0.543086	1
-	MAP1057c	150	90	126	13	191	142	158	15	0.606628	1
-	MAP1058	316	1835	1014	47	287	1729	774	39	0.500474	1
dapA_1	MAP1059	507	336	284	25	150	103	420	11	0.0494343	1
-	MAP1060c	683	1614	1443	60	865	1459	906	53	0.493605	1
-	MAP1061c	943	1174	1385	113	914	1998	1772	125	0.5121	1
-	MAP1062c	218	251	283	15	283	394	535	21	0.344971	1
aspS	MAP1063	1785	2022	3298	63	1320	2827	2352	49	0.518709	1
-	MAP1064	1031	4939	7740	353	976	7726	9221	426	0.537251	1
-	predicted RNA	1237	5851	4505	4255	2374	7236	5510	5609	0.537452	1
-	predicted RNA	468	22208	23864	13492	435	49912	38344	24618	0.586366	1
-	MAP1065	108	2131	1015	80	189	1984	1468	90	0.515823	1
-	predicted RNA	1608	0	31	1496	2601	79	0	2039	0.526853	1
-	MAP1066	108	192	179	6	108	433	361	10	0.173012	1
-	MAP1067c	251	2147	918	98	425	1639	841	91	0.486629	1
-	MAP1068	308	1291	655	31	90	3306	1608	53	0.685813	1
-	MAP1069	343	1397	1539	40	402	3139	2200	62	0.563913	1
-	MAP1070c	480	1334	1351	16	553	1066	918	13	0.502536	1
-	MAP1071c	515	1224	515	35	208	802	590	20	0.248278	1
-	MAP1072	129	982	630	15	285	845	523	15	0.797763	1
-	MAP1073	147	412	247	33	246	291	197	34	0.911879	1
-	MAP1074c	71	1502	542	72	268	516	513	56	0.480526	1
-	MAP1075c	147	2542	902	145	388	1084	526	97	0.96177	1
-	MAP1076	1407	1390	4656	271	1416	1847	2090	194	0.531521	1
-	predicted RNA	527	1764	3593	2698	938	2413	2881	2930	0.510837	1
alaS	MAP1077	3198	14446	15052	149	2671	13342	10087	112	0.511147	1
-	predicted RNA	1589	0	0	1469	1363	21	0	1063	0.6655	1
-	MAP1078	72	453	576	25	180	309	174	19	0.282655	1
-	MAP1079	2025	6269	7680	167	1906	7237	5786	145	0.493143	1
-	MAP1081	72	143	91	10	108	28	84	9	0.700905	1
-	MAP1082c	277	321	251	13	464	352	449	19	0.329285	1
-	MAP1083c	360	1760	1071	32	528	1723	1212	34	0.519387	1
-	MAP1084c	0	71	17	0	144	93	72	5	5.47265e-08	1
-	MAP1085	36	710	215	8	483	751	501	20	0.0466877	1
-	MAP1086	190	309	104	6	359	436	501	12	0.14461	1
-	MAP1087	0	195	35	5	24	41	35	3	0.196666	1
-	MAP1088	15	429	107	11	36	239	94	8	0.345497	1
-	MAP1089	36	36	36	2	0	36	72	1	0.179769	1
dppD_2	MAP1090	72	10	71	1	119	71	72	2	0.214286	1
aroF	MAP1091	630	3362	2244	63	285	2211	1809	39	0.783764	1
aroK	MAP1092	430	2178	1566	97	187	1848	1561	73	0.568155	1
aroB	MAP1093	938	2021	2440	69	1010	2183	1687	59	0.510318	1
aroD	MAP1094	901	393	403	86	502	491	521	55	0.739321	1
-	MAP1095c	1109	5570	3491	188	969	3989	3563	151	0.503841	1
pepQ	MAP1096	1191	3379	4562	108	1178	3059	3180	85	0.510748	1
efp	MAP1097	1150	5195	4205	234	1190	5113	3813	213	0.495805	1
nusB	MAP1098	250	789	1110	58	206	1251	1153	62	0.500116	1
-	MAP1099	413	832	2507	124	141	1316	1758	90	0.672567	1
adi	MAP1100	1759	9379	8642	84	1901	9068	9490	83	0.480337	1
-	MAP1101	0	214	158	2	143	213	252	6	0.0206564	1
tcrA	MAP1102c	243	746	683	33	174	673	448	23	0.321483	1
-	MAP1103c	36	0	61	5	11	139	133	9	0.174053	1
-	MAP1104c	101	553	340	15	148	548	358	16	0.919918	1
-	MAP1105	71	216	161	6	32	341	143	5	0.877067	1
-	MAP1106	0	155	35	8	108	123	0	17	0.0442287	1
-	MAP1107	179	36	70	13	288	158	142	20	0.14421	1
-	MAP1108	0	25	67	1	36	35	118	2	0.0459598	1
-	MAP1109	59	36	36	3	72	179	36	4	0.162498	1
-	MAP1110	0	35	16	0	72	0	0	2	0.0014345	1
frdA	MAP1111	72	144	145	1	192	251	188	3	0.0852973	1
-	MAP1112c	65	536	590	25	180	235	351	20	0.360618	1
-	MAP1113c	286	567	628	18	301	688	562	18	0.733231	1
pyrR	MAP1114	437	161	263	32	233	235	352	21	0.281888	1
pyrB	MAP1115	36	1011	653	18	141	642	276	13	0.310874	1
pyrC	MAP1116	108	999	405	13	151	429	572	11	0.381047	1
-	MAP1117	434	1038	801	63	348	848	603	46	0.994227	1
carA	MAP1118	497	977	783	30	292	666	499	17	0.250507	1
carB	MAP1119	1079	2999	3424	30	1199	3585	3210	29	0.485738	1
pyrF	MAP1120	242	248	266	15	149	198	142	8	0.114819	1
-	MAP1121c	1353	1077	892	127	1262	981	661	101	0.504372	1
-	predicted RNA	620	0	0	1254	665	0	0	1129	0.444654	1
-	predicted RNA	19	13816	10175	22061	16	15780	11957	25005	0.461475	1
mIHF	MAP1122	5275	41928	18478	2293	6706	28423	17126	1869	0.532007	1
-	predicted RNA	2036	74	71	1820	2544	18	55	1888	0.507062	1
gmk	MAP1123	2118	4257	4855	240	2169	4007	4228	211	0.49367	1
-	MAP1124	2049	8003	8980	734	1735	6821	6715	559	0.506848	1
dfp	MAP1125	2064	8922	14340	243	3096	9612	12322	243	0.481298	1
metK	MAP1126	1973	7444	8231	184	2261	7868	7955	181	0.483161	1
-	MAP1127c	1596	1975	2534	65	1775	3179	2933	73	0.524637	1
lipI	MAP1128c	180	1005	1416	31	348	1034	752	28	0.499854	1
-	MAP1129	130	1085	567	26	321	731	625	28	0.961977	1
priA	MAP1130	186	583	472	8	193	651	457	8	0.691405	1
-	MAP1131	468	821	463	57	699	443	224	52	0.498752	1
-	MAP1132c	43	318	0	5	137	36	102	6	0.598259	1
fmt	MAP1133	72	285	179	7	59	101	72	3	0.0389164	1
fmu	MAP1134	108	215	566	8	144	144	282	5	0.218956	1
rpe	MAP1135	809	4084	3483	147	1074	3172	2822	127	0.508279	1
ribG	MAP1136	597	605	975	34	646	528	665	28	0.514334	1
-	MAP1137c	3285	10687	12805	217	3282	9849	8521	170	0.506394	1
lprG	MAP1138c	3312	19268	16748	659	3213	20881	14037	601	0.516328	1
ribC	MAP1139	201	810	746	37	281	773	765	38	0.638492	1
ribA2	MAP1140	3846	32210	39447	672	4203	37187	28554	599	0.513959	1
-	predicted RNA	2672	0	62	2293	2446	0	29	1757	0.524095	1
ribH	MAP1141	660	564	726	71	887	881	588	79	0.515143	1
-	MAP1142	2466	610	1087	209	1698	1018	1633	157	0.529362	1
-	MAP1143c	7561	21389	17341	1894	7392	34250	19026	2143	0.522693	1
-	predicted RNA	545	14	46	1304	703	62	42	1437	0.546494	1
-	predicted RNA	1683	0	0	1512	2339	48	0	1777	0.517145	1
-	MAP1144c	47	25	15	1	36	50	37	1	0.865809	1
-	MAP1145c	133	1705	1546	31	81	2938	1371	37	0.519724	1
uvrC	MAP1146	1110	3771	4534	62	620	3484	3030	42	0.535127	1
-	MAP1147	887	852	1088	52	750	1084	854	42	0.493383	1
-	MAP1148	749	3955	4052	98	820	6240	4270	116	0.528589	1
-	MAP1149	605	2513	2618	73	669	2240	2223	64	0.507274	1
-	MAP1150c	1072	924	1340	46	1768	1152	1057	56	0.518692	1
-	MAP1151c	0	0	0	0	36	0	0	3	1	1
-	MAP1152	189	179	266	8	200	1319	623	19	0.0803631	1
-	MAP1153	570	753	1186	28	823	3694	2143	58	0.629625	1
-	MAP1154	111	958	581	53	184	3031	1431	136	0.0679641	1
-	MAP1155	125	348	404	12	367	847	572	24	0.14228	1
-	MAP1156	1487	6453	5455	121	2258	8727	6247	149	0.540332	1
-	MAP1157c	203	36	71	10	108	142	77	7	0.197989	1
lipO	MAP1158c	943	1005	2452	52	1005	1191	1151	40	0.507201	1
fadD12_1	MAP1159c	1427	4484	4934	87	2503	3787	3500	86	0.488463	1
-	MAP1160c	986	1718	1436	78	1133	1288	1046	66	0.503938	1
-	MAP1161	221	825	377	50	216	817	458	48	0.504105	1
-	MAP1162	153	876	875	13	74	584	693	8	0.281191	1
-	MAP1163	96	340	749	10	175	508	480	10	0.978015	1
-	predicted RNA	774	6366	3675	4830	1345	4765	2961	4318	0.495917	1
gap	MAP1164	3013	19533	12777	413	4108	14656	8580	332	0.512682	1
pgk	MAP1165	1252	3158	4025	91	1639	2668	2729	79	0.498451	1
tpiA	MAP1166	1089	4147	6402	183	891	4345	4124	138	0.504376	1
secG	MAP1167	2242	1270	3981	546	2107	3187	3827	548	0.48793	1
-	MAP1168c	1439	270	180	55	1226	286	35	39	0.710784	1
ppc	MAP1169	389	1637	1815	17	616	1564	1273	15	0.487516	1
-	MAP1170	299	281	265	19	197	423	380	17	0.403482	1
-	MAP1171	193	573	492	17	400	1404	1014	35	0.152789	1
-	MAP1172c	220	1783	933	36	718	966	967	41	0.514859	1
-	MAP1173c	471	8287	4328	353	356	6161	4112	277	0.503194	1
devB	MAP1174c	500	1347	2190	69	678	1917	2113	78	0.513667	1
opcA	MAP1175c	892	1838	3427	91	874	2772	3223	92	0.496183	1
zwf2	MAP1176c	2169	7802	10214	165	3368	9953	8942	181	0.465309	1
tal	MAP1177c	3120	17776	12900	365	4492	15964	10957	345	0.505262	1
tkt	MAP1178c	2403	19122	15391	203	4182	16749	11635	187	0.509962	1
ctaB	MAP1179	980	3188	5321	129	1025	6163	6392	166	0.530644	1
qor	MAP1180c	274	2126	867	38	293	1417	885	30	0.561933	1
-	MAP1181	100	72	0	5	143	108	23	7	0.37049	1
-	MAP1182c	150	803	452	18	72	671	475	14	0.342827	1
-	MAP1183c	510	1655	1799	66	733	1630	1370	63	0.49088	1
-	MAP1184c	1141	2037	1732	80	723	1423	1585	53	0.58167	1
-	MAP1185c	707	1883	1949	36	810	1573	1201	29	0.502259	1
-	MAP1186	1231	3409	2179	113	630	2280	1978	70	0.568429	1
-	MAP1187	4139	20742	15495	344	2619	15227	12218	237	0.532849	1
-	MAP1188	1831	8345	11967	225	1128	9220	10093	189	0.502303	1
-	MAP1189	1501	7614	9207	282	1008	7601	8018	235	0.497648	1
-	MAP1190	1085	2061	2091	62	442	1523	1621	34	0.839002	1
-	MAP1191	598	2902	2105	145	411	2806	2391	131	0.504189	1
-	MAP1192	656	1206	1141	129	300	1409	992	91	0.771137	1
-	MAP1193c	325	200	239	20	136	493	499	18	0.41756	1
-	MAP1194c	243	1166	1155	40	331	3822	1566	78	0.489226	1
fadE15	MAP1195c	982	4846	4413	68	1337	3628	2754	54	0.506246	1
trxB	MAP1196	666	5410	5618	378	972	12574	10355	718	0.751074	1
echA12_2	MAP1197	709	2758	5100	129	689	4036	4150	124	0.487375	1
-	MAP1198	498	1531	3312	40	790	1925	2204	38	0.498926	1
-	MAP1199	402	6527	2475	515	354	5814	3965	535	0.480498	1
-	MAP1200c	272	360	687	34	859	304	525	55	0.294359	1
acn	MAP1201c	5062	16007	16125	174	4064	14007	10201	124	0.531682	1
-	predicted RNA	3788	0	0	3143	2657	66	0	1866	0.564182	1
-	MAP1202	347	1465	2019	75	216	714	901	35	0.166789	1
-	predicted RNA	2059	691	1221	2401	1424	1339	1270	1800	0.524759	1
moxR	MAP1205	2374	15306	11206	301	3883	16180	10974	326	0.514678	1
-	MAP1206	637	1305	1268	49	368	1432	1404	40	0.492129	1
-	MAP1207	1861	3195	5935	153	2187	5634	6226	177	0.529101	1
-	MAP1208	0	0	72	0	36	36	84	2	0.0368735	1
fabG1	MAP1209	2989	4696	4456	247	3102	4286	4630	226	0.48773	1
inhA	MAP1210	2028	7981	6738	265	2312	5945	4638	207	0.504752	1
hemH	MAP1211	242	346	436	15	484	274	310	18	0.405318	1
-	MAP1212c	432	1343	889	37	566	1268	616	34	0.4899	1
-	MAP1213	288	1244	929	70	238	1023	965	59	0.558924	1
-	MAP1214	241	287	307	12	36	484	257	7	0.132198	1
-	MAP1215	553	490	455	77	589	428	337	66	0.678286	1
lpqQ	MAP1216c	776	2699	4748	341	903	4158	4620	377	0.523718	1
-	MAP1217c	2289	6558	6748	268	2344	6466	7041	256	0.483496	1
-	MAP1218c	482	836	750	107	640	889	479	104	0.495083	1
-	MAP1219c	49	251	367	16	204	267	166	20	0.344149	1
-	MAP1220c	36	0	35	4	36	70	36	5	0.568864	1
-	MAP1221	0	116	34	2	90	146	13	5	0.0226395	1
-	MAP1222	64	152	0	2	36	78	0	1	0.0562342	1
-	MAP1223c	107	358	535	15	201	502	465	18	0.402191	1
-	MAP1224c	287	1093	759	35	168	907	643	25	0.634181	1
mutA	MAP1225	305	2289	2145	29	369	894	1009	15	0.445012	1
mutB	MAP1226	1023	7654	6199	76	1123	3757	2810	42	0.88839	1
-	MAP1227	130	1801	3213	57	144	2649	2576	57	0.493778	1
lipL	MAP1228	615	3705	1986	59	847	3514	3638	73	0.532053	1
-	MAP1229	720	1337	2169	49	757	1386	1553	41	0.499982	1
-	MAP1230	934	4630	3732	94	1650	3747	2360	85	0.491432	1
-	predicted RNA	114	1024	3318	1705	102	3161	3572	2441	0.529353	1
-	predicted RNA	1564	0	0	1405	1445	54	0	1103	0.512917	1
gmdA	MAP1231	2336	3862	5847	170	2244	8022	8107	216	0.54394	1
epiA	MAP1232	3388	5804	11107	296	3418	12999	11270	347	0.534884	1
-	MAP1233	12568	32546	57818	1859	14599	61229	56826	2181	0.525467	1
-	predicted RNA	5105	34	40	2861	5744	60	0	2699	0.488699	1
-	predicted RNA	2165	0	30	1955	2058	0	0	1553	0.511692	1
-	MAP1234	5318	23120	33406	942	5392	33804	36443	1066	0.528385	1
-	predicted RNA	2624	34	10	2370	2072	54	40	1589	0.527519	1
-	MAP1235	5448	31899	25933	570	3096	41381	33063	616	0.519037	1
drrC	MAP1236c	3206	1651	2353	183	2698	3362	3005	172	0.490792	1
drrB	MAP1237c	1421	871	1563	96	1730	2595	2225	128	0.539564	1
drrA	MAP1238c	2012	3246	3460	140	1402	5139	4978	147	0.485282	1
mmpL4_2	MAP1239c	17246	23646	38217	410	18736	50038	55063	537	0.54923	1
-	predicted RNA	1645	0	79	1590	1723	17	0	1381	0.494888	1
mmpL4_3	MAP1240c	17676	44271	56495	555	21854	76939	77167	740	0.546533	1
-	predicted RNA	1572	0	0	1453	1673	29	0	1306	0.490419	1
-	predicted RNA	5313	0	10	4650	6950	20	0	5107	0.470228	1
mmpS4	MAP1241c	2366	9541	10437	668	3176	14832	13186	871	0.541793	1
-	predicted RNA	671	33	24	1173	650	4	37	952	0.546557	1
-	predicted RNA	2180	29	242	1791	2939	70	73	1982	0.513521	1
-	predicted RNA	19485	56699	53138	4623	17510	69255	62468	4739	0.475699	1
pstA	MAP1242	16541	70364	71576	164	18663	90639	79035	181	0.471553	1
-	MAP1243	829	2279	1903	121	421	2574	1586	91	0.509886	1
-	MAP1244	863	4292	3899	99	2086	3196	3646	112	0.524587	1
-	predicted RNA	10516	48698	31000	6166	12072	25434	26116	4574	0.543241	1
-	predicted RNA	4773	21905	24205	3770	5312	48282	42948	6355	0.59639	1
-	predicted RNA	3212	4010	5506	3882	4315	5461	6226	4526	0.460909	1
-	predicted RNA	6096	143	150	4005	6282	171	114	3469	0.493764	1
-	predicted RNA	7147	259	312	1472	8614	322	69	1476	0.479591	1
-	predicted RNA	1097	23	0	1428	1378	75	0	1524	0.515783	1
-	predicted RNA	3159	278	77	1922	4636	0	49	2299	0.529303	1
-	predicted RNA	981	0	0	1380	682	0	20	815	0.259522	1
ileS	MAP1246	2056	4399	5917	54	1927	5949	5632	53	0.484636	1
-	MAP1247	144	1466	1261	37	286	1574	1393	43	0.510989	1
dinX	MAP1248	108	531	496	10	244	346	539	11	0.421731	1
ansA	MAP1249c	72	1214	687	22	120	782	500	16	0.346866	1
lspA	MAP1250	36	445	574	20	143	108	429	17	0.32847	1
-	MAP1251	216	1065	991	30	103	572	552	15	0.147213	1
-	MAP1252c	216	350	169	16	359	353	286	21	0.359855	1
glbN	MAP1253c	0	36	30	1	36	108	71	6	0.000533931	1
-	MAP1254	1547	3651	3301	128	1547	4505	4701	142	0.521609	1
-	MAP1255	722	2252	1956	82	725	3179	2872	99	0.523055	1
-	MAP1256	122	375	550	31	50	463	395	22	0.291766	1
dnaE	MAP1257	9284	21203	28288	229	12855	24524	25434	241	0.483071	1
-	MAP1258c	36	14	36	3	36	36	36	3	0.945411	1
-	MAP1259	134	851	1055	50	125	898	622	38	0.565982	1
fadD11_1	MAP1260	47	842	784	9	71	447	201	4	0.0424792	1
plsB1	MAP1261	179	1613	1247	18	699	1031	1057	21	0.516137	1
-	MAP1262	134	178	85	8	217	144	243	12	0.182424	1
-	MAP1263	667	6075	5567	319	1402	6400	3882	316	0.488395	1
ilvA	MAP1264	519	1085	1512	33	979	1008	1165	37	0.51756	1
-	MAP1265	248	0	69	13	108	36	70	6	0.0342295	1
-	MAP1266c	233	745	826	29	157	485	808	22	0.457234	1
-	MAP1267	84	254	283	6	108	213	106	4	0.309851	1
glgZ	MAP1268c	1626	1369	1745	47	1146	3788	2552	52	0.518702	1
glgY	MAP1269c	1115	751	1621	26	389	2682	1497	22	0.501373	1
glgX_1	MAP1270c	4096	8587	10942	151	3776	15118	14238	180	0.522687	1
-	MAP1271c	1505	3497	3791	56	1248	4795	4038	56	0.489154	1
-	MAP1273c	288	684	1175	99	180	646	1051	77	0.987412	1
bioA	MAP1274	72	676	481	10	280	822	556	16	0.294911	1
bioF	MAP1275	357	1624	710	30	291	769	792	20	0.569586	1
bioD	MAP1276	180	410	293	18	72	221	197	8	0.0610774	1
-	MAP1277	166	448	835	36	273	345	912	40	0.630922	1
-	MAP1279c	1371	1075	685	28	876	11275	5614	85	0.103806	1
-	MAP1280c	136	324	316	7	130	517	323	8	0.549447	1
-	MAP1281c	72	706	292	33	31	736	345	31	0.436751	1
-	MAP1282c	934	2586	1493	38	708	5373	2071	49	0.532927	1
bioB	MAP1283	1525	4606	5585	148	1154	5346	4312	122	0.49872	1
-	MAP1284	216	3286	4922	386	229	3992	4482	387	0.493627	1
-	MAP1285	379	488	914	45	330	726	903	43	0.501394	1
-	MAP1286c	1436	7426	5180	129	1479	4659	4401	97	0.501833	1
IS1601_B_3	MAP1287	215	853	430	16	141	451	674	12	0.364112	1
-	MAP1288c	288	796	466	30	106	1195	625	28	0.882753	1
-	predicted RNA	757	636	219	1646	232	623	528	888	0.205858	1
nadA	MAP1289	1933	6832	2252	144	1563	4581	3214	113	0.503044	1
nadB	MAP1290	1222	2081	1298	46	587	1094	817	21	0.227425	1
nadC	MAP1291	1079	2552	2539	101	710	1734	1922	65	0.545431	1
-	MAP1292c	613	711	177	68	406	466	239	43	0.283074	1
hisD	MAP1293	567	2195	1163	35	601	819	616	21	0.747812	1
hisC	MAP1294	788	1178	1465	43	957	880	838	36	0.492708	1
hisB	MAP1295	625	2328	2513	111	468	1740	1292	68	0.955138	1
hisH	MAP1296	773	2081	3832	139	1057	2201	2714	126	0.509899	1
hisA	MAP1297	631	1428	1623	70	601	1605	1486	64	0.491251	1
impA	MAP1298	136	338	774	20	135	728	487	19	0.740922	1
hisF	MAP1299	206	703	1612	38	365	1658	627	39	0.504033	1
hisI	MAP1300	129	1154	1247	82	129	1253	1276	83	0.501796	1
chaA	MAP1301	395	801	1022	28	601	1250	1330	38	0.630182	1
bcpB	MAP1302c	775	4224	4894	212	957	3852	3266	173	0.505281	1
trpE	MAP1303	1301	3165	2902	67	1126	2798	2684	55	0.515646	1
-	MAP1304	277	1157	1099	73	360	775	831	60	0.649489	1
trpC	MAP1305	2326	8198	9449	312	2587	7370	6255	251	0.504461	1
trpB	MAP1306	3198	5018	6941	179	5092	5361	4249	184	0.476851	1
trpA	MAP1307	793	2977	3327	110	1553	3093	2950	125	0.525588	1
lgt	MAP1308	1930	3198	3526	102	2865	4266	3230	118	0.521318	1
-	MAP1309	264	704	1031	62	307	1286	981	73	0.581522	1
pykA	MAP1310	3931	10243	11408	245	2804	13449	12113	233	0.491878	1
tesB1	MAP1311	878	1582	1928	71	854	2061	1651	66	0.500123	1
-	MAP1312	1252	9140	6017	132	2349	12041	8251	181	0.560003	1
cydC	MAP1313c	1136	3055	4199	65	2515	4154	4131	89	0.537113	1
cydD	MAP1314c	671	2759	3968	56	1473	2558	2671	57	0.491548	1
cydB	MAP1315c	1117	27412	16778	460	4596	20062	14229	445	0.491223	1
appC	MAP1316c	11050	46201	35966	806	28545	41257	34166	1035	0.545742	1
-	predicted RNA	941	82	17	872	3511	48	73	2683	0.0447973	1
-	predicted RNA	1630	0	0	1465	3699	0	0	2791	0.935332	1
-	predicted RNA	399	0	0	922	853	0	0	1655	0.212874	1
-	MAP1317c	1685	16912	7046	491	2253	9681	6686	374	0.514405	1
-	MAP1318c	681	4944	5311	95	2000	5508	5122	120	0.527692	1
-	MAP_t21	11	209	151	53	60	240	211	82	0.151658	1
-	MAP1319	1396	5632	2552	202	2400	3323	1767	183	0.495615	1
-	MAP1320c	469	1132	1268	32	420	987	896	24	0.647099	1
-	MAP1321c	288	896	818	60	318	860	386	46	0.822202	1
polA	MAP1322	2334	4510	4777	61	2081	4286	3834	49	0.498024	1
-	MAP1323	144	178	292	15	283	215	206	18	0.31663	1
-	MAP1324	251	638	994	16	195	784	566	12	0.571405	1
rpsA	MAP1325	33721	60247	80124	1756	35950	79017	73104	1731	0.48967	1
-	predicted RNA	1386	0	0	1281	1034	31	0	810	0.865442	1
-	predicted RNA	22525	101	34	12591	21578	56	52	10125	0.534171	1
-	predicted RNA	837	113	118	1226	966	144	57	1173	0.497465	1
coaE	MAP1326	1649	1072	1641	66	1318	1957	1613	58	0.512866	1
-	MAP1327c	317	1576	759	80	719	536	428	70	0.495413	1
-	MAP1328c	47	213	330	9	151	547	359	16	0.0886118	1
-	MAP1329c	1314	1183	2368	74	1355	2412	2535	81	0.513764	1
-	MAP1330c	346	1012	1202	72	236	1717	1607	85	0.51526	1
-	MAP1331c	349	752	865	10	173	1523	1401	13	0.593465	1
pknF	MAP1332	30	191	168	2	36	250	144	2	0.871107	1
-	MAP1333	64	702	321	15	350	384	510	23	0.297044	1
-	predicted RNA	767	633	707	1926	891	1349	1220	2493	0.521721	1
-	predicted RNA	1465	48	0	1367	1743	0	0	1352	0.487315	1
-	MAP1334	699	3047	1561	197	850	3276	2609	234	0.521324	1
uvrB	MAP1335	2124	10107	9351	122	2500	10055	10006	124	0.476029	1
-	MAP1336	155	885	894	21	318	1042	835	25	0.887521	1
-	MAP1337c	97	1074	792	30	215	1910	855	44	0.571179	1
-	MAP1338c	809	1647	2479	37	575	2046	2469	33	0.504675	1
-	MAP1339	2558	24393	10562	968	3081	15713	11733	800	0.514127	1
-	MAP1340c	444	1166	806	43	916	982	762	54	0.515967	1
uvrA	MAP1341	1888	10009	8265	84	1833	9868	7579	76	0.492982	1
-	MAP1342c	65	508	248	40	252	457	249	57	0.2563	1
-	MAP1343	594	8300	4907	207	1118	6497	3980	181	0.494264	1
-	MAP1344	591	1353	1172	32	583	1721	1405	34	0.4841	1
-	MAP1345	917	5124	2891	183	1290	4548	3148	184	0.483245	1
-	MAP1346c	745	2066	2760	76	918	2235	3783	90	0.522632	1
-	MAP1347c	1329	1545	2599	96	909	1860	2328	75	0.52216	1
moeY	MAP1348c	724	4088	2743	43	864	3158	3693	43	0.492518	1
-	MAP1349c	205	504	393	23	122	303	252	13	0.122808	1
-	MAP1350c	1320	3408	2685	70	1462	2406	2045	56	0.518187	1
lysS	MAP1351c	2964	7613	7509	70	2600	7825	8442	66	0.487754	1
-	predicted RNA	2115	16232	11372	4682	2346	11476	10736	3865	0.50115	1
-	predicted RNA	114	8466	6157	6298	86	9593	7384	7106	0.524397	1
infC	MAP1352	8531	64597	40052	2389	8965	53062	40438	2107	0.51359	1
-	predicted RNA	516	4068	4719	3441	431	5624	4133	3489	0.481814	1
-	predicted RNA	7324	1137	498	1835	4967	1201	666	1109	0.570926	1
-	predicted RNA	3490	81	50	3006	3328	114	49	2420	0.51117	1
-	predicted RNA	1400	0	0	1562	1666	0	0	1560	0.485521	1
-	predicted RNA	2370	150	68	1643	2423	95	28	1395	0.512879	1
rpmI	MAP1353	4720	19008	18237	2727	4390	23167	21407	2897	0.5059	1
-	predicted RNA	1003	0	24	1363	783	0	23	896	0.637478	1
-	predicted RNA	3737	139	52	1861	2613	229	0	1106	0.562065	1
rplT	MAP1354	3840	13502	12286	975	3110	11704	9925	757	0.507468	1
-	predicted RNA	980	1	7	1223	1336	23	0	1403	0.509702	1
tsnR	MAP1355	445	550	539	32	104	632	287	14	0.108768	1
-	MAP1356c	106	1771	606	25	224	3411	2848	64	0.0941313	1
-	MAP1357	1095	4066	3209	112	1315	2165	2588	86	0.522404	1
-	MAP1358	646	4676	3173	121	511	3169	3538	99	0.518975	1
pheS	MAP1359	725	1044	1042	42	1068	1012	513	41	0.484905	1
pheT	MAP1360	1494	1492	2055	34	846	1672	1512	22	0.5582	1
argC	MAP1361	334	4664	3298	87	828	1981	1411	53	0.618551	1
argJ	MAP1362	873	1588	1549	49	838	525	568	27	0.683299	1
argB	MAP1363	1476	5940	4610	173	1809	2142	1571	96	0.718889	1
argD	MAP1364	793	9962	6935	159	1164	2755	2969	72	0.698564	1
argF	MAP1365	1467	5512	3309	146	1987	2205	2052	103	0.515364	1
argR	MAP1366	361	2634	2546	130	264	1238	1801	77	0.867284	1
argG	MAP1367	1109	13894	6907	203	1685	3855	2850	93	0.552263	1
argH	MAP1368	888	4804	3376	78	1388	1191	971	41	0.91394	1
pks10	MAP1369	832	3681	3593	95	2173	2337	2299	99	0.480146	1
pks7	MAP1370	1727	15892	8753	49	5088	11073	8700	55	0.473602	1
pks8	MAP1371	1838	7289	4889	55	3973	5842	3984	62	0.4664	1
-	predicted RNA	659	5492	8361	7472	857	6825	7854	7805	0.478687	1
pks11	MAP1372	1490	7414	9564	209	1557	8363	8787	202	0.484864	1
-	MAP1373c	508	284	177	16	522	538	426	18	0.987171	1
-	MAP1374c	425	574	427	13	650	908	1086	21	0.503655	1
-	MAP1375c	365	674	540	21	392	2487	1317	42	0.197557	1
-	MAP1376c	180	669	708	20	179	1119	1022	27	0.678755	1
-	MAP1377	108	1211	745	29	104	612	773	21	0.373566	1
-	MAP1378	108	191	266	11	36	292	195	8	0.250427	1
-	MAP1379	73	353	241	7	252	299	284	11	0.193276	1
-	MAP1380	144	168	347	12	288	223	183	14	0.354601	1
-	MAP1381	29	152	135	4	0	251	245	6	0.389959	1
-	MAP1382c	72	75	141	4	0	671	450	9	0.0196325	1
-	MAP1383c	36	103	91	3	72	697	251	10	0.000160253	1
-	MAP1384c	72	229	335	4	152	907	344	8	0.0820457	1
-	MAP1385c	180	229	34	4	116	1228	600	12	0.0246274	1
-	MAP1386c	0	108	36	1	72	251	163	8	0.000122818	1
-	MAP1389	1549	3039	2663	37	1266	3435	2179	30	0.511309	1
-	MAP1390	274	1014	1589	165	177	1175	1189	132	0.602837	1
-	MAP1391c	593	581	501	48	497	526	640	40	0.607861	1
-	MAP1392c	66	365	211	11	23	252	72	5	0.0382824	1
-	MAP1393c	72	288	283	10	107	387	224	11	0.790686	1
amt_1	MAP1394c	200	491	418	12	88	357	250	6	0.0944338	1
-	MAP1395	128	39	37	7	121	100	103	8	0.750087	1
tyrS	MAP1396	1014	1378	1803	51	680	1172	1266	34	0.76926	1
-	MAP1398	129	360	421	15	101	482	586	17	0.637452	1
-	MAP1399	305	139	310	14	242	326	363	13	0.477231	1
-	MAP1400	215	431	617	95	231	752	643	108	0.550883	1
tlyA	MAP1401	350	1983	1366	55	552	1529	1944	62	0.51652	1
ppnK	MAP1402	593	2364	3034	80	929	2113	2394	76	0.503629	1
recN	MAP1403	504	1752	1430	27	431	1697	1592	25	0.48819	1
-	MAP1404	5013	26831	11578	459	3110	13405	10695	273	0.53811	1
-	MAP1405	2791	15177	10174	361	1571	7924	7692	208	0.598414	1
-	predicted RNA	2046	731	1000	2271	2019	1012	791	1965	0.515161	1
pyrG	MAP1406	4678	11537	10879	216	3797	9887	8816	165	0.508297	1
-	predicted RNA	2495	0	0	2242	1325	0	0	999	0.172692	1
-	MAP1407	929	1465	3768	136	1095	2013	2220	116	0.516549	1
xerD	MAP1408	578	1621	5456	99	360	3737	5464	110	0.523798	1
-	MAP1409c	378	2845	1416	77	446	1971	1377	64	0.494662	1
-	MAP1410	1310	3916	4709	138	1949	3484	2971	124	0.4968	1
-	MAP1411	2375	5164	8678	268	2774	7204	8496	286	0.472737	1
-	predicted RNA	1267	0	27	1214	1503	34	0	1209	0.482663	1
-	MAP1412	797	2199	3653	122	1362	3158	3228	142	0.528731	1
-	MAP1413	1260	2083	3687	135	1038	3408	4025	139	0.481985	1
cmk	MAP1414	1068	1059	1425	87	1016	1870	1706	92	0.50905	1
engA	MAP1415	1093	2908	2794	66	926	4636	4232	81	0.529723	1
-	MAP_t22	312	603	279	254	280	713	494	263	0.473921	1
-	MAP1416c	1107	3173	2085	133	1366	2302	1672	114	0.516776	1
-	MAP1417c	341	144	0	28	463	263	126	37	0.362587	1
mbtH_1	MAP1419	788	5196	2924	487	489	5206	3335	443	0.495252	1
-	MAP1420	26797	124939	121378	176	29262	151952	135256	191	0.514362	1
-	predicted RNA	620	27	7	1133	716	27	7	1098	0.48767	1
asnB_1	MAP1421	2795	6376	7598	129	3247	8782	7644	139	0.46893	1
-	MAP1422	1863	6976	11211	138	3070	10882	10702	167	0.545572	1
-	MAP1423	1550	2103	2676	70	1339	3502	3839	78	0.524012	1
-	MAP1424c	108	323	217	19	288	896	264	41	0.0707778	1
-	MAP1425c	144	35	48	8	40	143	255	7	0.928618	1
-	MAP1426c	72	107	72	6	144	179	107	10	0.128917	1
-	MAP1427	287	685	684	16	416	871	892	20	0.993881	1
-	MAP1428c	132	144	123	6	14	242	99	3	0.0694101	1
-	MAP1429	107	143	178	7	132	141	13	5	0.411552	1
-	MAP1430c	213	331	316	15	264	672	367	19	0.371784	1
-	MAP1431	468	3448	4471	141	1045	4868	4595	180	0.53268	1
-	MAP1432	774	1810	926	35	550	1972	985	29	0.492317	1
-	MAP1433c	318	427	319	10	472	358	355	11	0.52831	1
-	MAP1434	246	485	442	15	198	1282	856	23	0.333493	1
-	MAP1435	216	367	286	19	227	432	323	19	0.833902	1
-	MAP1436c	93	35	36	4	108	144	36	5	0.48069	1
-	MAP1437c	72	108	36	3	36	180	202	4	0.320776	1
lipH	MAP1438c	0	36	72	1	0	47	174	2	0.0606982	1
-	MAP1439c	0	108	144	3	72	80	74	4	0.387153	1
-	MAP1440c	137	594	288	25	166	507	387	25	0.858349	1
-	MAP1441	0	251	404	3	247	459	232	6	0.0592068	1
-	MAP1442	107	122	159	7	108	36	80	4	0.205586	1
-	MAP1443c	0	203	84	4	76	288	285	13	0.0058834	1
-	MAP1444c	0	140	175	8	0	405	247	16	0.0472157	1
-	MAP1445c	0	174	215	4	36	104	60	2	0.180464	1
-	MAP1446c	47	1587	1086	33	216	1825	1157	41	0.595875	1
-	MAP1447c	323	7634	4634	88	907	5305	4194	78	0.497245	1
-	MAP1448c	481	3448	1674	56	577	2783	1425	47	0.506008	1
-	MAP1449c	107	20	281	8	64	288	203	8	0.934344	1
-	MAP1450c	288	549	768	14	445	1220	745	19	0.786147	1
-	MAP1451	45	0	38	2	63	89	103	4	0.0750696	1
-	MAP1452c	635	999	1280	48	431	1780	1614	50	0.483568	1
-	MAP1453c	537	1072	1559	28	411	6190	3648	69	0.200363	1
-	MAP1455c	107	249	308	15	233	143	179	16	0.840583	1
-	MAP1456	35	580	190	7	180	866	511	16	0.0676555	1
-	MAP1457	1664	9262	8264	90	2138	10969	9174	100	0.464061	1
-	MAP1458	153	1268	695	20	103	930	306	12	0.228499	1
-	MAP1459	0	853	602	12	36	889	961	17	0.351682	1
-	MAP1460	0	412	363	16	0	189	234	8	0.0759453	1
-	MAP1461	0	119	187	7	36	209	141	10	0.281548	1
-	MAP1462	108	192	179	6	72	355	302	7	0.588174	1
-	MAP1463	214	1190	1109	18	287	1094	1078	17	0.496421	1
fadD1_1	MAP1464	251	1398	981	19	419	697	1099	18	0.4948	1
-	MAP1465c	778	2386	612	37	556	2135	1238	33	0.495109	1
-	MAP1466c	86	1043	1027	21	96	1019	710	17	0.760399	1
-	MAP1467c	316	3850	2539	63	337	3751	2614	61	0.501993	1
-	MAP1468c	225	1505	1731	42	288	861	891	26	0.779756	1
-	MAP1469c	451	4300	1991	62	384	2026	1886	40	0.65855	1
-	MAP1470c	143	1746	665	39	300	736	360	26	0.428788	1
-	MAP1471	137	428	321	28	321	359	232	34	0.391805	1
-	MAP1472c	286	1958	1583	91	245	1517	1044	64	0.765509	1
-	MAP1473c	1619	3942	2872	199	1187	2705	2276	135	0.535348	1
sigF_1	MAP1474c	606	2952	4165	114	383	5176	5441	144	0.531524	1
-	predicted RNA	1341	264	476	1547	640	432	628	855	0.522912	1
-	MAP1475	171	261	387	13	144	216	120	7	0.132135	1
-	MAP1476c	291	208	394	22	251	143	243	15	0.28577	1
-	MAP1477c	528	3695	2073	110	622	2454	1342	79	0.516621	1
-	MAP1478	107	535	452	7	337	385	230	8	0.424061	1
-	MAP1479c	93	144	201	10	2	199	229	7	0.232487	1
-	MAP1480	0	105	11	1	0	0	57	1	0.217989	1
-	MAP1481c	1106	154	1114	33	425	2516	1397	33	0.48793	1
-	predicted RNA	2445	107	627	2070	650	1157	1859	1158	0.955939	1
-	MAP1482	1494	4195	4246	148	1670	8062	5821	201	0.535993	1
-	MAP1483c	144	141	144	4	237	107	143	5	0.514839	1
-	MAP1484c	72	262	193	4	216	214	245	7	0.156829	1
-	MAP1485c	216	455	167	10	72	293	201	5	0.0862237	1
-	MAP1486c	61	1475	1199	33	326	2269	1518	52	0.828661	1
-	MAP1487c	97	214	234	7	178	546	277	12	0.136812	1
-	MAP1488c	107	496	339	11	112	251	214	7	0.171342	1
-	MAP1489c	102	247	153	8	163	431	346	13	0.129216	1
-	MAP1490	0	228	190	4	22	334	159	6	0.413272	1
-	MAP1491	36	36	101	9	0	0	0	0	1	1
-	MAP1493c	144	1141	667	12	369	232	304	8	0.302578	1
-	MAP1494	454	1245	1072	68	545	1230	1443	74	0.519345	1
-	MAP1495	324	840	348	48	134	2795	863	84	0.257033	1
-	MAP1497c	576	1399	852	20	502	934	1019	16	0.506742	1
-	MAP1498c	174	503	320	27	157	247	167	16	0.141462	1
-	MAP1499c	0	410	285	7	144	424	359	13	0.121503	1
-	MAP1500c	187	627	902	10	180	696	450	7	0.348575	1
-	predicted RNA	154	4380	5142	3015	275	6991	6058	4045	0.538016	1
-	MAP1501	954	5444	4583	87	2763	5249	3696	107	0.526267	1
-	MAP1502	5085	23496	26177	161	9324	26857	24181	182	0.524961	1
-	MAP1503c	1021	996	1083	41	1362	1042	1301	46	0.513476	1
-	MAP1504	108	391	345	56	69	666	365	61	0.525174	1
-	MAP1505	776	3757	2165	66	922	1580	1328	42	0.580006	1
-	MAP1506	1448	25089	17797	391	1917	21617	12857	318	0.528058	1
-	predicted RNA	14614	26962	13157	5896	24059	21042	15540	6860	0.454859	1
PE_4	MAP1507	5632	49539	16926	2793	10825	37943	25717	3069	0.470912	1
-	predicted RNA	4251	16852	6043	3399	9098	12989	8434	4277	0.52917	1
-	MAP1508	10438	124228	59555	7298	21850	129862	76479	8792	0.537698	1
-	MAP1509	3120	7235	8826	294	3002	7255	6613	243	0.503676	1
-	predicted RNA	281	1549	3566	2316	791	3373	4385	3719	0.554318	1
-	MAP1510	1043	9253	5808	122	1965	7495	5443	119	0.480785	1
-	MAP1511	4515	23911	22088	335	8008	31324	23423	415	0.537119	1
-	MAP1512	1647	6436	4570	135	2611	6369	4369	146	0.475057	1
-	MAP1513	5108	15978	25374	323	6308	26422	24442	371	0.522762	1
-	predicted RNA	336	5519	4711	3273	343	3183	2079	1743	0.894033	1
-	predicted RNA	13564	273	389	9287	20613	210	308	11776	0.533347	1
-	predicted RNA	1217	0	31	1281	2356	62	0	2082	0.676098	1
-	predicted RNA	3442	19	42	2800	5702	121	57	3915	0.538994	1
-	predicted RNA	1540	600	264	1622	3140	678	160	2588	0.546972	1
-	predicted RNA	11298	866	427	2057	21826	785	390	3284	0.562961	1
-	predicted RNA	1312	3	0	1370	2233	0	0	1956	0.525936	1
-	predicted RNA	459	16	0	937	954	32	0	1637	0.223314	1
PE_5	MAP1514	79	695	303	41	119	73	318	24	0.13579	1
-	MAP1515	0	536	352	7	86	72	177	4	0.0916108	1
-	MAP1516	133	496	320	10	106	159	139	4	0.0567085	1
-	MAP1517	105	88	129	15	1	71	36	2	1.45659e-06	1
-	MAP1518	34	72	55	1	43	108	82	2	0.526491	1
-	MAP1519	16	108	106	1	102	122	72	3	0.112719	1
-	MAP1520	66	0	91	9	36	127	142	10	0.57282	1
-	MAP1521	3085	3661	22390	303	1545	75777	38371	923	0.531166	1
-	MAP1522	4385	539	10056	184	2110	17239	15732	279	0.558656	1
-	MAP1523	2206	535	8326	519	1237	15867	18076	1173	0.846809	1
-	predicted RNA	2949	0	219	1051	1315	88	70	400	0.0975186	1
mgtC	MAP1524	324	413	1352	40	72	2698	2588	76	0.427265	1
-	MAP1525	1756	2717	2890	128	2144	3976	2700	140	0.520567	1
-	MAP1526	1704	4716	2005	179	1308	3166	2841	140	0.510621	1
-	MAP1527c	547	964	533	62	697	821	1151	75	0.512987	1
-	MAP1528	344	678	546	33	464	626	706	37	0.692016	1
-	MAP1529	144	742	492	44	238	712	344	43	0.777237	1
-	MAP1530	381	2554	1240	33	545	929	620	20	0.780764	1
-	MAP1531c	681	2585	2416	37	1006	2630	2601	41	0.512157	1
-	MAP1532	143	1230	1033	43	108	1225	704	34	0.973942	1
-	MAP1533	250	741	931	25	158	817	357	15	0.257521	1
secA2	MAP1534	2206	4789	5690	76	1993	4520	4961	64	0.497206	1
pgsA2	MAP1535	108	324	146	12	0	610	251	12	0.984682	1
-	MAP1536	161	3451	1919	63	349	2202	2344	59	0.497969	1
-	MAP1537	216	234	356	39	72	227	327	22	0.125779	1
-	MAP1538	403	1499	1985	58	525	1834	1674	58	0.487871	1
gcvH	MAP1539	854	3879	2771	237	987	2850	2336	196	0.52037	1
-	predicted RNA	1744	14439	17470	3688	2737	17762	15319	3885	0.507131	1
-	MAP1540	6212	42714	32009	1990	7500	42068	35354	2029	0.478151	1
-	MAP1541	2486	7994	11775	377	2995	10531	9958	380	0.477387	1
-	MAP1542	2531	16102	15172	808	2519	18608	17249	862	0.507611	1
-	predicted RNA	2756	3197	7476	3403	2496	8298	9564	4211	0.548093	1
-	predicted RNA	3020	226	88	1738	3794	192	72	1820	0.479929	1
-	predicted RNA	973	0	37	1226	1183	0	25	1246	0.494304	1
-	MAP1543	3384	23033	22693	848	4111	21380	20767	788	0.512747	1
-	predicted RNA	3297	84	30	1658	2809	136	54	1202	0.530806	1
-	MAP1544	2180	4490	5732	713	1631	4621	4121	534	0.502173	1
gcvB	MAP1545	1978	2915	5129	52	1591	3402	3540	40	0.504571	1
-	MAP1546c	150	287	423	17	234	613	429	24	0.346951	1
-	MAP1547c	196	294	250	13	201	69	128	8	0.161282	1
-	MAP1548c	2735	4515	5818	94	2477	4741	4797	79	0.497195	1
-	predicted RNA	1142	0	0	1368	892	0	0	897	0.81539	1
glcB	MAP1549c	7721	21517	19802	303	5124	19725	14604	217	0.551134	1
-	predicted RNA	1008	81	45	1254	792	0	76	828	0.704696	1
-	MAP1550c	171	6252	7743	143	486	8010	6567	151	0.482606	1
-	MAP1551c	465	3592	3031	60	657	2342	1983	44	0.522674	1
-	MAP1552	962	1354	545	148	1318	917	754	156	0.487304	1
fadE14	MAP1553c	2395	23837	8855	343	4920	20375	14180	406	0.522032	1
fadD33_2	MAP1554c	1507	4851	1179	68	3779	4382	2848	110	0.549656	1
-	MAP1555c	90	1820	164	81	659	645	442	105	0.825071	1
guaB1	MAP1556c	474	2738	2162	45	753	2638	1640	43	0.497843	1
gnd	MAP1557c	2075	4781	3692	103	2699	4996	2897	102	0.487179	1
-	MAP1558c	431	1918	1376	49	611	970	890	37	0.612741	1
-	MAP1559c	3315	8908	13800	814	3595	18378	16093	1051	0.531371	1
-	MAP1560	865	1249	1153	123	826	1825	1155	122	0.490752	1
ndh	MAP1561c	1198	4880	5524	104	1547	1952	2265	61	0.614278	1
-	MAP1562c	907	4273	3444	279	1503	5337	3197	323	0.52655	1
-	predicted RNA	821	333	266	1254	1720	509	360	2126	0.888936	1
-	predicted RNA	394	10	0	1284	297	0	10	817	0.165483	1
-	predicted RNA	2560	0	0	2301	3129	0	0	2361	0.505803	1
-	MAP1563c	4163	8027	4970	288	3903	9645	5947	281	0.480776	1
-	MAP1564c	444	3432	1265	89	1344	4216	1697	137	0.54688	1
modA	MAP1565	134	1137	252	23	467	360	107	22	0.551517	1
-	MAP1566	2369	9560	7334	230	2607	14885	13536	330	0.55827	1
modB	MAP1567	76	390	211	10	0	189	149	4	0.0129029	1
modC	MAP1568	72	41	250	4	72	27	215	4	0.621149	1
modD	MAP1569	1989	11465	4703	202	1589	9272	5442	168	0.497816	1
adhA_1	MAP1571	581	1128	743	36	392	1238	778	29	0.534068	1
-	MAP1572c	928	5029	4196	163	575	5074	3562	133	0.502852	1
-	MAP1573c	1080	3835	3525	45	1648	5391	4452	59	0.535163	1
-	MAP1574c	300	746	404	24	216	471	414	17	0.306327	1
uppP	MAP1575c	72	426	285	10	216	473	507	17	0.180181	1
-	MAP1576	657	948	995	16	926	879	784	17	0.481909	1
-	MAP1577	625	950	930	26	608	935	595	21	0.528561	1
-	MAP1578	362	1638	627	16	305	1033	962	13	0.54721	1
-	MAP1579c	509	3788	3482	73	1931	5640	3537	115	0.545792	1
-	MAP1580c	95	228	108	8	108	359	534	16	0.0737191	1
-	MAP1581c	36	387	184	10	0	213	71	4	0.00962117	1
-	MAP1582c	36	472	359	28	288	287	241	39	0.27296	1
-	MAP1583c	882	3838	2853	240	1781	5319	3588	341	0.539905	1
-	MAP1584c	718	1191	1237	20	780	1310	1587	21	0.48614	1
lldD2	MAP1585c	468	1444	2053	40	741	2062	1800	46	0.515353	1
oxyR	MAP1590	746	7571	7752	184	916	4160	3008	97	0.99044	1
-	MAP1591	332	3206	2600	99	479	1936	1833	72	0.509689	1
-	MAP1592	464	1740	1149	99	63	1627	997	61	0.802365	1
-	MAP1593	723	3544	2056	105	1251	2235	1759	98	0.507236	1
-	MAP1594c	196	448	204	68	206	127	53	39	0.118866	1
-	predicted RNA	0	3750	7559	9814	8	8329	6579	12344	0.530403	1
bfrA	MAP1595	4544	25643	23470	1346	2979	15742	11028	718	0.563903	1
-	predicted RNA	2104	13	75	1917	1221	0	0	921	0.257453	1
-	predicted RNA	523	0	0	1128	497	0	4	903	0.364513	1
-	MAP1596	860	1842	3059	37	607	1884	1355	23	0.78178	1
-	MAP1597	466	4362	2469	168	899	2603	1382	127	0.522164	1
-	MAP1598	70	858	320	15	311	643	323	20	0.37159	1
glnA3	MAP1599	337	354	209	12	123	389	134	6	0.0737989	1
-	MAP1600	102	214	212	6	36	108	319	4	0.327456	1
-	MAP1601	1255	3826	2899	84	1105	4530	3195	82	0.485085	1
-	MAP1602c	504	285	945	63	600	680	1013	73	0.503222	1
-	MAP1603c	579	1514	1254	34	567	1795	1066	32	0.486913	1
lppE	MAP1604c	662	2129	1816	145	863	1795	1874	142	0.496251	1
-	MAP1605c	1280	2816	1528	101	1686	2671	2227	113	0.520628	1
-	MAP1606c	386	2569	1862	119	786	3624	3716	198	0.575302	1
-	MAP1607c	968	1085	1287	108	1463	3495	2646	195	0.765146	1
-	MAP1608c	654	1003	2842	121	537	1467	1539	88	0.536983	1
fbpB	MAP1609c	36732	181130	117884	4223	60613	142563	95872	4021	0.511531	1
-	predicted RNA	16204	248	72	10550	28558	67	0	15528	0.556788	1
-	predicted RNA	2834	65	36	1783	4193	118	0	2211	0.530663	1
-	predicted RNA	6967	56	0	4808	11530	0	34	6672	0.56007	1
-	predicted RNA	1650	34	0	1492	2983	75	3	2270	0.536904	1
-	predicted RNA	3169	42	21	2105	4596	78	66	2577	0.531259	1
-	MAP1610	2279	3142	7744	320	2429	6314	8564	372	0.536758	1
-	predicted RNA	991	52	58	1185	964	0	32	947	0.662126	1
-	MAP1611	1037	1168	2192	59	934	1555	1672	50	0.507671	1
-	MAP1612c	764	1542	1920	106	436	2177	1338	81	0.500054	1
adhA_2	MAP1613c	1136	2208	1726	75	1142	2044	1297	62	0.512658	1
-	MAP1614c	539	3942	1963	59	424	1307	1089	27	0.193227	1
-	MAP1615	588	4002	1690	189	870	2253	1975	164	0.509391	1
-	MAP1616	145	847	407	54	131	336	315	31	0.185556	1
-	MAP1617	345	642	321	89	310	258	196	55	0.245762	1
[truncated: 3,040 more rows]

## Sheet: Suppl. Table 4
Table S4: Colony forming units (Cfu) of the inocula of MAP strains used for macrophage survival experiments. Shown are the Cfu of five experiments for MAPwt, MAP∆furA and MAP∆furAC
Experiment	1	2	3	4	5	Average
MAPwt	157000000	106000000	172000000	211750000	26400000	134630000
MAPΔfurA	190000000	209000000	81000000	75250000	23000000	115650000
MAPΔfurAC	350000000	141000000	88000000	30000000	15000000	124800000
